# Supplementary material for: Malignant clonal evolution drives multiple myeloma cellular ecological diversity and microenvironment reprogramming
Source: Mol Cancer. 2022 Sep 22;21:182. doi: 10.1186/s12943-022-01648-z (PMC9492468; doi:10.1186/s12943-022-01648-z)
Supplement: Supplementary file 6 — Additional file 6: Supplementary Table 1. Demographic, clinical, molecular, and diagnostic information of all patients in this study. [file 12943_2022_1648_MOESM6_ESM.xlsx]

## Sheet: Sheet1
Number	Group	Tissue	Proportion of malignant cells in flow cytometry	Abnormal plasma cell ratio in bone marrow	Single cell Ratio	Gender	Age	Disease condition	Main clinical manifestations	ISS staging	Immunophenotyping	Hemoglobin	White blood cell count	Platelet count	Albumin level	Microglobulin level	Creatinine level (70-115umol/L)	M protein level	FLC level (K/λ ratio=0.26-1.65)	Flow cytometry report	FISH test results	Karyotype results	Treatment options	Optimal therapeutic effect	Progress	Survival
NDMM1	NDMM	BM	0.099	0.21	0.404	M	66	Initial treatment	Low back pain, anemia	Phase II A	IgG-k	99	4.77	230	38.4	5.18	84.6	34	126.85	Express cK, CD38, CD138, CD56, CD117, CD27, not express cL, K, L, CD19, CD34, CD7, CD81, CD20, CD10, CD28, CD33, CD13, HLA-DR, CD14, CD22, CD3, CD64 , CD8	Negative	N/A	VRD*7	VGPR	no	Yes
NDMM2	NDMM	BM	0.312	0.105	0.519	F	69	Initial treatment	Orbital plasmacytoma, multiple bone lesions	Phase III A	IgG-k	74	3.48	105	33	6.1	52.4	4	1630.33		IGH/FGFR3 positive		VRD*5, clinical trial, 35d course of treatment	CR, MRD0.02%	no	Yes
NDMM3	NDMM	BM	0.2275	0.71	0.668	F	64	Initial treatment	Soft tissue plasmacytoma of the costal area, recurrence half a year after surgery, pleural plasmacytoma, multiple bone lesions, lung infection	Phase III A	IgG-k	78	7.77	205	27	12.89	144.7	65	8.26	Express cK, CD38, CD56, partially express CD138, not express cL, K, L, CD117, CD19, CD34, CD7, CD81, CD20, CD27, CD28, CD10, CD33, CD13, HLA-DR, CD14, CD22, CD3 , CD64, CD8	RB1 deletion, 1q21 trisomy, D13S319 deletion, IGH break, IGH/FGFR3 fusion, IGH/MAF fusion	N/A	VRD*6	CR	yes	Yes
CD20+RRMM	CD20+RRMM	BM	0.012	0.01	0.008	M	55	Progress, VRD-ASCT-V is maintaining progress	Low back pain, soft tissue plasmacytoma around the sacrum	Phase I A	IgG-λ	134	6.11	115	47.5	2.35	92.5	5	0.14	No abnormalities	Negative	N/A	RAD*1, changed to ICD*3 due to cost requirement	N/A, M protein is always stable at 5g/L, and the imaging clinic has not been reviewed	no	Yes
RRMM1	RRMM	BM	0.432	0.52	0.344	M	77	Progress, resistance to melphalan and thalidomide	Low back pain, repeated lung infections	Stage IIIB	IgG-k	45	2.49	130	27.9	17.8	280.31	70.4	368.952	N/A	N/A	N/A	BD (bortezomib + dexamethasone)	N/A	N/A	die
RRMM2	RRMM	BM	0.03	0.215	0.215	M	58	Progress, resistance to bortezomib, liposomal adriamycin, cyclophosphamide, dexamethasone	Low back pain, anemia, herpes zoster infection	Stage IIIB	IgG-λ	66	9.55	299	19.7	16.1	179	62.1	0.0018	Expressed CD27,CD33,CD38,CD56,CD138,CD81,CD200,cytoplasmic λ, did not express CD19,CD20,CD28,CD34,CD117	Negative	Normal karyotype	VCD regimen for 2 courses → no PR, PAD regimen for 2 courses → PD	Close to PR, but the anemia has not improved	Yes	die
RRMM3	RRMM	BM	0.003	0.645	0.261	F	52	Progress, resistance to bortezomib, lenalidomide, cyclophosphamide, thalidomide, dexamethasone, liposomal adriamycin, melphalan	Low back pain, anemia, oral bleeding	Stage IIIB	IgG-K	80	5.79	5	25.8	8.1	76.9	30.1	1.57	N/A	13q-, positive for IgH break rearrangement	N/A	VCD + thalidomide 4 courses → no PR, lenalidomide + dexamethasone 3 courses → PD, PAD regimen 2 courses → PR, autologous hematopoietic stem cell transplantation → PD after 1 month	PR	Yes	Yes
CONTROL	CONTROL	BM	0	0		F	50	Patients with lymphoma, without bone marrow involvement	Headaches, problems with consciousness	N/A	N/A	123	7.76	219	41.5	N/A	58	N/A	N/A	N/A	N/A	N/A	no drug at the time of sampling	N/A	no	Yes
