# Supplementary material for: Malignant clonal evolution drives multiple myeloma cellular ecological diversity and microenvironment reprogramming
Source: Mol Cancer. 2022 Sep 22;21:182. doi: 10.1186/s12943-022-01648-z (PMC9492468; doi:10.1186/s12943-022-01648-z)
Supplement: Supplementary file 7 — Additional file 7: Supplementary Table 2. The known marker genes used for annotating cell clusters. [file 12943_2022_1648_MOESM7_ESM.xlsx]

## Sheet: Sheet1
Cluster	Gene
ProMono	H2AFZ
ProMono	STMN1
ProMono	PTMA
ProMono	HMGN2
ProMono	MT-CO3
ProMono	RPLP1
ProMono	HMGB2
ProMono	PCLAF
ProMono	LYZ
ProMono	MPO
ProMono	LGALS1
ProMono	TUBA1B
ProMono	PPIA
ProMono	RNASE2
ProMono	RETN
ProMono	SRGN
ProMono	AZU1
ProMono	GAPDH
ProMono	H2AFY
ProMono	LSM5
ProMono	TUBB
ProMono	NUCKS1
ProMono	DUT
ProMono	RPL39
ProMono	NDUFB1
ProMono	HMGB1
ProMono	RPL35
ProMono	RPS3A
ProMono	ACTG1
ProMono	ENO1
ProMono	HMGN1
ProMono	NAA38
ProMono	GSTP1
ProMono	RPS24
ProMono	ELANE
Mono	S100A9
Mono	S100A8
Mono	LYZ
Mono	S100A6
Mono	FOS
Mono	TYROBP
Mono	FTL
Mono	FCN1
Mono	S100A12
Mono	VCAN
Mono	DUSP1
Mono	S100A4
Mono	CTSS
Mono	LGALS1
Mono	LST1
Mono	S100A11
Mono	AC020656.1
Mono	FTH1
Mono	FCER1G
Mono	CXCL8
Mono	CD14
Mono	SRGN
Mono	NEAT1
Mono	AIF1
Mono	SAT1
Mono	GRN
Mono	PSAP
Mono	TSPO
Mono	MS4A6A
Mono	CST3
Mono	ATP5MPL
Mono	MNDA
Mono	CYBB
Mono	STXBP2
Mono	CSTA
Mono	H3F3A
Mono	OAZ1
Mono	RGS2
Mono	DUSP6
Mono	SH3BGRL3
Mono	ATP5F1E
Mono	RETN
Mono	TKT
Mono	LGALS2
Mono	ACTB
Mono	SERPINA1
NK	GNLY
NK	NKG7
NK	GZMB
NK	CCL5
NK	KLRD1
NK	B2M
NK	CST7
NK	PRF1
NK	GZMA
NK	MALAT1
NK	FGFBP2
NK	GZMH
NK	IFITM1
NK	HLA-C
NK	HLA-A
NK	IFITM2
NK	CTSW
NK	HCST
NK	KLRF1
NK	CD7
NK	SPON2
NK	CD247
NK	TMSB4X
NK	IL32
NK	HOPX
NK	PFN1
lateEry	HBB
lateEry	HBA1
lateEry	AHSP
lateEry	HBD
lateEry	HBA2
lateEry	PRDX2
lateEry	BLVRB
lateEry	CA1
lateEry	GYPA
lateEry	HBM
lateEry	SLC25A37
lateEry	ALAS2
lateEry	HMBS
lateEry	GYPB
lateEry	HEMGN
lateEry	CA2
lateEry	UROD
lateEry	HMGB2
lateEry	SLC4A1
lateEry	IFI27
lateEry	TFRC
lateEry	TUBB
lateEry	GYPC
lateEry	TUBA1B
lateEry	SNCA
lateEry	RFESD
lateEry	HBQ1
lateEry	SLC25A39
lateEry	RHAG
lateEry	PCLAF
lateEry	CAT
lateEry	MYL4
lateEry	HSP90AA1
lateEry	HMGB1
lateEry	MINPP1
lateEry	FECH
lateEry	MGST3
lateEry	GATA1
lateEry	TUBB4B
lateEry	NME4
lateEry	SELENBP1
lateEry	UROS
lateEry	UBAC1
lateEry	SMIM1
lateEry	PTTG1
lateEry	H1F0
lateEry	OAT
lateEry	EPB42
lateEry	TMEM14B
lateEry	FBXO7
lateEry	ATP5IF1
lateEry	BIRC5
lateEry	NARF
lateEry	HIST1H4C
lateEry	RAD23A
lateEry	NUSAP1
lateEry	TMEM14C
lateEry	TUBG1
lateEry	NFIA
lateEry	PCNA
lateEry	MCM7
lateEry	UBE2T
lateEry	DUT
lateEry	CKS2
lateEry	SMC4
lateEry	ALAD
lateEry	TOP2A
lateEry	METAP2
lateEry	RRM2
lateEry	CDK1
lateEry	DNAJC9
lateEry	NFE2
lateEry	SLC2A1
lateEry	BSG
lateEry	GFI1B
lateEry	HEBP1
lateEry	CENPF
lateEry	TK1
lateEry	BOLA3
lateEry	SLC38A5
lateEry	DHFR
lateEry	CCNB2
lateEry	MPC2
lateEry	CCNA2
lateEry	MPP1
lateEry	RHD
lateEry	FAM210B
lateEry	SMC2
lateEry	ANK1
lateEry	CMAS
lateEry	RPA3
lateEry	EPOR
lateEry	HTRA2
lateEry	CKS1B
lateEry	RAN
lateEry	TPM1
lateEry	ZWINT
lateEry	CENPW
lateEry	FEN1
lateEry	DTYMK
lateEry	CCDC34
lateEry	RHCE
lateEry	TOP1
lateEry	DMTN
lateEry	CENPH
lateEry	KCNH2
lateEry	VRK1
lateEry	CCT2
lateEry	E2F4
lateEry	VDAC3
lateEry	CD36
lateEry	HMGN5
lateEry	DNAJA4
lateEry	CCT6A
lateEry	WDR34
lateEry	DCAF11
lateEry	TMEM56
lateEry	MAD2L1
lateEry	TFDP1
lateEry	PSMD9
lateEry	IDH2
lateEry	PIGQ
lateEry	TSTA3
lateEry	RPIA
lateEry	RRM1
lateEry	PA2G4
lateEry	DPM2
lateEry	SPTA1
lateEry	TPGS2
lateEry	ANP32B
lateEry	CENPN
lateEry	STOM
lateEry	RANBP1
lateEry	VBP1
lateEry	PRC1
lateEry	MCM5
lateEry	TFR2
lateEry	HAGH
lateEry	RNF5
lateEry	AK1
lateEry	KIF20B
lateEry	CISD2
lateEry	NUDT1
lateEry	PSMD6
lateEry	TUBB2A
lateEry	MCM3
lateEry	HAT1
lateEry	SPC24
lateEry	TCP1
lateEry	SYNGR1
lateEry	DDX39A
lateEry	HK1
lateEry	ADD2
lateEry	ABCB10
lateEry	HMGB3
lateEry	CENPM
lateEry	MZT1
lateEry	CDKN3
lateEry	AMMECR1
lateEry	AP2A1
lateEry	HSPD1
lateEry	CD59
lateEry	CKAP2
lateEry	COPS3
lateEry	LBR
lateEry	TUBA1C
lateEry	PRDX6
lateEry	GMNN
lateEry	SLC29A1
lateEry	ANP32E
lateEry	CDC27
lateEry	HDAC2
lateEry	ST6GALNAC4
lateEry	CDCA4
lateEry	DLGAP5
lateEry	CLSPN
lateEry	TXNL1
lateEry	UQCC2
lateEry	CDC20
lateEry	REXO2
lateEry	PSMC2
lateEry	ACP1
lateEry	SRI
lateEry	DAAM1
lateEry	PPOX
lateEry	ARL6IP1
lateEry	STMN1
lateEry	DDX1
lateEry	UBE2C
lateEry	CTSE
lateEry	MRPL37
lateEry	NASP
lateEry	STOML2
lateEry	CPOX
lateEry	KLF1
lateEry	YBX3
lateEry	NUP37
lateEry	UBB
lateEry	ECI2
lateEry	CCNB1
lateEry	H2AFZ
lateEry	TAL1
lateEry	LXN
lateEry	GYPE
lateEry	ILF2
lateEry	TFDP2
lateEry	DEK
lateEry	KIF22
lateEry	ITGB3BP
lateEry	PDHA1
lateEry	TMPO
lateEry	HNRNPAB
lateEry	SLC43A3
lateEry	KEL
lateEry	PSMD2
lateEry	FDPS
lateEry	TSPO2
lateEry	MKI67
lateEry	SMIM5
lateEry	AP2M1
lateEry	CHAC2
lateEry	CCT5
lateEry	YBX1
lateEry	KPNA2
lateEry	MCM4
lateEry	CAST
lateEry	SLC43A1
lateEry	PNP
lateEry	NUCKS1
lateEry	HPRT1
lateEry	SSRP1
lateEry	MPDU1
lateEry	TRIM10
lateEry	HDGF
lateEry	ARV1
lateEry	POLR2I
lateEry	NPRL3
lateEry	PSMC3
lateEry	SAMM50
lateEry	NAA50
lateEry	PKLR
lateEry	PSMB5
lateEry	PSMD12
lateEry	AQP1
lateEry	CENPU
lateEry	RAD21
lateEry	SUPT16H
lateEry	ABHD5
lateEry	PAICS
lateEry	GLRX5
lateEry	CBX5
lateEry	SNRNP25
lateEry	RUVBL2
lateEry	PRKDC
lateEry	BCAP29
lateEry	CARHSP1
cDC	LST1
cDC	FTH1
cDC	AIF1
cDC	HLA-DRA
cDC	SAT1
cDC	HLA-DRB1
cDC	FCER1G
cDC	IFITM3
cDC	FTL
cDC	HLA-DPA1
cDC	CD74
cDC	CST3
cDC	PSAP
cDC	HLA-DRB5
cDC	IFI30
cDC	HLA-DPB1
cDC	S100A11
cDC	NPC2
cDC	CTSS
cDC	TYROBP
cDC	TMSB10
cDC	SERPINA1
cDC	TIMP1
cDC	S100A6
cDC	FCN1
cDC	C1orf162
cDC	OAZ1
cDC	GABARAP
cDC	COTL1
cDC	ACTB
cDC	S100A4
cDC	CLEC12A
cDC	HLA-DMA
cDC	ZFP36
cDC	CFP
cDC	CALM2
cDC	NEAT1
cDC	FCGRT
cDC	MS4A7
cDC	FGL2
cDC	CD68
cDC	S100A10
cDC	RPS9
cDC	GSTP1
cDC	STXBP2
cDC	PYCARD
cDC	LGALS2
cDC	CSTB
cDC	ARPC1B
cDC	LY96
cDC	DUSP1
T	RPS27
T	RPS29
T	TRAC
T	RPS6
T	EEF1A1
T	IL32
T	RPL30
T	RPL13
T	RPS25
T	RPL3
T	RPL13A
T	RPL23A
T	RPL31
T	RPS15A
T	RPS4X
T	RPS27A
T	RPS18
T	RPLP2
T	RPL41
T	CD3D
T	RPS3
T	RPL10
T	RPL6
T	RPS12
T	RPL5
T	RPL21
T	RPSA
T	IFITM1
T	RPL11
T	RPL34
T	LTB
T	RPL10A
T	RPS14
T	RPL36
T	RPS20
T	CD3E
T	RPS7
T	RPL9
T	RPS28
T	RPL35A
T	RPL27A
T	TRBC2
T	RPL32
T	MALAT1
T	RPL19
T	RPL18A
T	CD3G
T	RPL4
T	RPS8
T	IL7R
T	RPS17
T	RPL17
T	RPL14
T	CD52
T	RPS10
T	RPS19
T	RPL22
T	RPL15
T	RPL7
T	RPS23
CTL	CCL5
CTL	IL32
CTL	B2M
CTL	NKG7
CTL	MALAT1
CTL	CST7
CTL	CD3D
CTL	TRAC
CTL	GZMA
CTL	CMC1
CTL	HLA-A
CTL	CD3E
CTL	HLA-C
CTL	RPS29
CTL	HCST
CTL	CCL4
CTL	HLA-B
CTL	TRGC2
CTL	CD3G
CTL	TRBC2
CTL	GZMM
CTL	RPS27
B	CD74
B	CD79A
B	HLA-DRA
B	MS4A1
B	HLA-DPB1
B	CD79B
B	HLA-DRB1
B	CD37
B	HLA-DQB1
B	RPS27
B	HLA-DPA1
B	RPL13A
B	RPLP2
B	MEF2C
B	RPL23A
B	RPS29
B	RPL41
B	RPS8
B	HLA-DQA2
B	RPS11
B	EEF1A1
B	RPS23
B	RPS25
B	RPL13
B	MALAT1
B	PTMA
B	RPS18
B	RPS6
B	HLA-DQA1
B	LINC01781
B	RPL11
B	RPS20
B	CD52
B	RPL21
B	RPS27A
B	LINC00926
B	RPL30
B	RPL8
B	RPL27A
B	RPL32
B	BANK1
B	RPL9
GMP	PRSS57
GMP	RPLP1
GMP	MPO
GMP	RPS24
GMP	STMN1
GMP	RPS23
GMP	RPS18
GMP	IGLL1
GMP	RPL37A
GMP	RPS12
GMP	RPS14
GMP	RPL35
GMP	MIF
GMP	RPS11
GMP	RPS28
GMP	GAPDH
GMP	RPS2
GMP	HMGA1
GMP	CALR
GMP	RPS8
GMP	RPS5
GMP	RPL32
GMP	MT-CO3
GMP	RPS15
GMP	SERPINB1
GMP	RPS17
GMP	AC084033.3
GMP	MGST1
GMP	RPL37
GMP	RPL12
GMP	RPL7A
GMP	BEX3
GMP	RPL23
GMP	PRTN3
GMP	SMIM24
GMP	RPL36
GMP	RPS19
GMP	ELANE
GMP	RNASE2
GMP	RPS21
GMP	RPS4X
GMP	RPLP2
GMP	RPLP0
GMP	RPL9
GMP	RPS3
GMP	RPL27A
GMP	RPS3A
GMP	P4HB
GMP	TUBA1B
GMP	PAICS
GMP	CPA3
GMP	HSPB1
GMP	CANX
GMP	RPS26
GMP	RPL18A
GMP	AZU1
GMP	MYB
GMP	CDCA7
GMP	CNPY2
GMP	HMGN2
GMP	C1QBP
GMP	RPL39
GMP	SOX4
GMP	RPL19
GMP	MRPS12
GMP	DYNLL1
GMP	CDK6
GMP	XBP1
GMP	MZT2B
GMP	DUT
GMP	H2AFZ
GMP	PTMA
GMP	HSP90AB1
GMP	RPL18
GMP	HSP90B1
GMP	NPM3
GMP	ATP5MC2
GMP	HINT1
GMP	RPL36A
GMP	NUCB2
GMP	RPS10
GMP	MYC
GMP	RPL41
GMP	TIMM13
GMP	RPL7
GMP	PA2G4
GMP	FABP5
GMP	TUFM
GMP	CMPK1
GMP	RPS13
GMP	ANKRD28
GMP	COX5A
GMP	MT-ND1
GMP	TXN
GMP	RPL13
GMP	RPS7
GMP	RPL8
GMP	CTSG
GMP	PCLAF
GMP	NAP1L1
GMP	RPL38
GMP	RPL26
GMP	GYPC
GMP	DPM3
GMP	HSPD1
GMP	RPL22L1
GMP	NCL
GMP	RPL10A
GMP	SEC61G
GMP	SNHG19
GMP	LSM5
GMP	RPS29
GMP	RPS6
GMP	OSTC
GMP	RPS27A
GMP	MRPL57
GMP	CCDC34
GMP	YWHAE
GMP	IMPDH2
GMP	PEBP1
GMP	SSR3
GMP	RPL28
GMP	EBNA1BP2
GMP	C12orf57
GMP	H2AFV
GMP	CAT
GMP	METAP2
GMP	KHDRBS1
GMP	RANBP1
GMP	SNRPE
GMP	FKBP2
GMP	LDHB
GMP	RPA3
GMP	ECHS1
GMP	MS4A3
GMP	UQCRH
GMP	RPL24
GMP	GGCT
GMP	SERBP1
GMP	EGFL7
GMP	ATP5MC1
GMP	ROMO1
GMP	RPL22
GMP	SPINK2
GMP	NPM1
GMP	SET
GMP	VAMP8
GMP	FBL
GMP	ARMH1
GMP	EIF4EBP1
GMP	CBWD1
GMP	ENO1
GMP	GBE1
GMP	SMS
GMP	TMEM256
GMP	GLUL
GMP	EEF1E1
GMP	FAH
GMP	SRP72
GMP	RPSA
GMP	NHP2
GMP	CST7
GMP	BRI3BP
GMP	SRSF2
GMP	HDLBP
GMP	HSPE1
GMP	RPL13A
GMP	DDOST
GMP	ATP5ME
GMP	PRKDC
GMP	ZFAS1
GMP	UFC1
GMP	ACADVL
GMP	RAN
GMP	HNRNPA1
GMP	RPS16
GMP	RPL3
GMP	STT3B
GMP	PSMB5
GMP	DDX21
GMP	CSDE1
GMP	RPS15A
GMP	HMGN1
GMP	SNRPG
GMP	RUNX1
GMP	NBDY
GMP	RPL14
GMP	ARL2
GMP	CDK2AP1
GMP	TPT1
GMP	NDUFV1
GMP	USP22
GMP	EEF1B2
GMP	AASDHPPT
GMP	UQCRQ
GMP	SEC61B
GMP	SYNCRIP
GMP	C1QTNF4
GMP	BZW2
GMP	TFDP2
GMP	SRSF10
GMP	SNU13
GMP	GADD45GIP1
GMP	LRRC75A
GMP	CALU
GMP	SLC25A3
GMP	HPRT1
GMP	SNRPF
GMP	TMED2
GMP	RPL5
GMP	EIF1AX
GMP	GNAS
GMP	SNRPD1
GMP	TUBB
GMP	MT-ND3
GMP	SPCS3
GMP	UQCC2
GMP	RPL11
GMP	CPSF6
GMP	CMSS1
GMP	SMARCA2
GMP	TFB2M
GMP	PM20D2
ProB-II	CD79B
ProB-II	IGHM
ProB-II	TCL1A
ProB-II	VPREB3
ProB-II	PTMA
ProB-II	STMN1
ProB-II	SOX4
ProB-II	CD24
ProB-II	CD74
ProB-II	CD9
ProB-II	TRAM1
ProB-II	H3F3B
ProB-II	CXCR4
ProB-II	VPREB1
ProB-II	IGLL1
ProB-II	RPS11
ProB-II	IGLL5
ProB-II	HLA-DRA
ProB-II	SLC25A6
ProB-II	TIFA
ProB-II	LAPTM5
ProB-II	CMTM8
ProB-II	RPL15
ProB-II	CD79A
ProB-II	SUB1
ProB-II	H3F3A
ProB-II	FCRLA
ProB-II	PRDX1
ProB-II	HNRNPA1
ProB-II	CD37
ProB-II	MZB1
ProB-II	VDAC1
ProB-II	ATP5F1C
ProB-II	PCDH9
ProB-II	MDM4
ProB-II	CD72
ProB-II	FOXP1
ProB-II	IGHD
ProB-II	SPIB
ProB-II	ACTG1
ProB-II	RCSD1
ProB-II	UBB
ProB-II	RPL19
ProB-II	STX7
ProB-II	SLC25A5
ProB-II	HMGB1
ProB-II	BTF3
ProB-II	EEF1A1
ProB-I	VPREB1
ProB-I	PTMA
ProB-I	IGLL1
ProB-I	VPREB3
ProB-I	SOX4
ProB-I	CD79B
ProB-I	HMGB1
ProB-I	STMN1
ProB-I	HNRNPA1
ProB-I	MZB1
ProB-I	HMGB2
ProB-I	CD79A
ProB-I	HMGN2
ProB-I	CD24
ProB-I	H3F3A
ProB-I	TCF4
ProB-I	CD9
ProB-I	LAT2
ProB-I	TUBB
ProB-I	PPIA
ProB-I	GAPDH
ProB-I	IGHM
ProB-I	CD74
ProB-I	NUCKS1
ProB-I	H2AFZ
ProB-I	UBB
ProB-I	HIST1H4C
ProB-I	DNTT
ProB-I	SUMO2
ProB-I	SRP14
ProB-I	VDAC1
ProB-I	HNRNPA2B1
ProB-I	H2AFY
ProB-I	RBMX
ProB-I	CMTM8
ProB-I	CCT7
ProB-I	TUBA1B
ProB-I	EBF1
ProB-I	TOP2A
ProB-I	SLC25A5
ProB-I	CD38
ProB-I	MSI2
ProB-I	NPM1
ProB-I	HMGN1
ProB-I	HMGN3
ProB-I	MAD2L2
ProB-I	EEF1A1
ProB-I	UHRF1
ProB-I	SSBP2
ProB-I	RPLP0
ProB-I	HLA-DRA
ProB-I	PRDX1
ProB-I	LDHA
ProB-I	ACTG1
ProB-I	HNRNPA0
ProB-I	HNRNPM
ProB-I	ZNF22
ProB-I	PCLAF
ProB-I	RAN
ProB-I	RPS8
ProB-I	NUSAP1
ProB-I	HNRNPR
ProB-I	PARP1
ProB-I	H2AFV
ProB-I	DCK
ProB-I	CXCR4
ProB-I	CKS2
ProB-I	NDUFAF3
ProB-I	HMGB3
ProB-I	SERBP1
ProB-I	UGP2
ProB-I	ESD
ProB-I	TAF7
ProB-I	SNRPB
ProB-I	SRSF3
ProB-I	BIRC5
ProB-I	EIF3L
ProB-I	HSP90AA1
ProB-I	ATP5F1B
ProB-I	TRAM1
ProB-I	LAPTM5
ProB-I	CARHSP1
ProB-I	PEBP1
ProB-I	RPL7A
ProB-I	ILF2
ProB-I	RPS7
ProB-I	SRSF10
ProB-I	TUBB4B
ProB-I	SNRPD1
ProB-I	MT-CYB
ProB-I	LDHB
ProB-I	HSPA8
ProB-I	SLC25A3
ProB-I	BCL11A
ProB-I	DEK
ProB-I	HIST1H1C
ProB-I	CKS1B
ProB-I	C12orf57
ProB-I	RACK1
ProB-I	ADA
ProB-I	BTF3
ProB-I	ARHGDIB
ProB-I	SMC4
ProB-I	ZCCHC7
ProB-I	PNN
ProB-I	SRSF6
ProB-I	HNRNPK
ProB-I	WASF2
ProB-I	PTTG1
ProB-I	LSM5
ProB-I	AC084033.3
ProB-I	DENR
ProB-I	YWHAE
ProB-I	CFL1
ProB-I	YWHAQ
ProB-I	HNRNPA3
ProB-I	CIRBP
ProB-I	H3F3B
ProB-I	RPS23
ProB-I	CDK1
ProB-I	IGHD
ProB-I	NDUFB4
ProB-I	ARPP21
ProB-I	TIFA
ProB-I	MAD2L1
ProB-I	ATP5MC3
ProB-I	GLRX
HSC	CD79A
HSC	CD74
HSC	HLA-DRA
HSC	MS4A1
HSC	RPLP2
HSC	RPL13A
HSC	RPS8
HSC	HLA-DPB1
HSC	CD79B
HSC	LINC00926
HSC	RPL41
HSC	RPS27
HSC	RPS29
HSC	CD37
HSC	RPL13
HSC	LINC01781
HSC	MEF2C
HSC	RPL23A
HSC	RPS23
HSC	HLA-DRB1
HSC	EEF1A1
HSC	RPL30
HSC	RPS6
HSC	RPS27A
HSC	RPL11
HSC	RPS10
HSC	RPS7
HSC	RPL27
HSC	HLA-DPA1
HSC	RPS18
HSC	HLA-DQB1
HSC	RPS20
HSC	RPL21
HSC	RPS17
HSC	EEF2
HSC	RPL9
HSC	RPL32
HSC	RPL39
HSC	RPLP1
HSC	RPS5
HSC	RPL19
HSC	RPL3
HSC	RPL36A
HSC	LTB
HSC	RPL36
HSC	RPS16
HSC	MT-ND2
HSC	BANK1
HSC	RPS4X
HSC	RPL35A
HSC	RPL18A
HSC	RPS21
HSC	RPS25
HSC	RPL8
HSC	RPL18
HSC	RPS11
HSC	RPL5
HSC	RPL12
HSC	EIF3E
HSC	RPS12
HSC	RPL34
HSC	IGLC2
HSC	RPS28
Plasma	MZB1
Plasma	SSR4
Plasma	DERL3
Plasma	HSP90B1
Plasma	FKBP11
Plasma	SEC11C
Plasma	TNFRSF17
Plasma	HERPUD1
Plasma	ITM2C
Plasma	IGKC
Plasma	DNAJB9
Plasma	PDIA4
Plasma	MANF
Plasma	CD79A
Plasma	SELENOS
Plasma	FKBP2
Plasma	PRDX4
Plasma	SDF2L1
Plasma	MYDGF
Plasma	IGHG1
Plasma	PDIA6
Plasma	PLPP5
Plasma	UBE2J1
Plasma	XBP1
Plasma	SPCS2
Plasma	IGHG4
Plasma	TMED9
Plasma	SELENOK
Plasma	SSR3
Plasma	ERLEC1
Plasma	HSPA5
Plasma	PIM2
Plasma	NUCB2
Plasma	SPCS3
Plasma	SPCS1
Plasma	SELENOM
Plasma	TPD52
Plasma	DNAJC3
Plasma	EAF2
Plasma	LMAN1
Plasma	GNG7
Plasma	ISG20
Plasma	PPIB
Plasma	P4HB
Plasma	POU2AF1
Plasma	CD38
Plasma	HM13
Plasma	TENT5C
Plasma	ARF4
Plasma	KDELR1
Plasma	IGKV4-1
Plasma	DNAJB11
Plasma	RPN2
Plasma	TMED2
Plasma	HDLBP
Plasma	GMPPB
Plasma	SEC61B
Plasma	RASGRP3
Plasma	LMAN2
Plasma	TRAM1
Plasma	MEI1
Plasma	FAM3C
Plasma	FCRL5
Plasma	PRDM1
Plasma	CD27
Plasma	DDOST
Plasma	TMED10
Plasma	SLAMF7
Plasma	IGKV1-17
Plasma	CALR
Plasma	RPN1
Plasma	HAX1
Plasma	RABAC1
Plasma	TXNDC15
Plasma	ARSA
Plasma	KRTCAP2
Plasma	GORASP2
Plasma	SRPRB
Plasma	TNFRSF13B
Plasma	ELL2
Plasma	SPATS2
Plasma	SIL1
Plasma	JCHAIN
Plasma	KDELR2
Prog	RPS4X
Prog	SPINK2
Prog	RPS23
Prog	RPLP0
Prog	RPL10A
Prog	RACK1
Prog	RPS18
Prog	NPM1
Prog	RPL7A
Prog	EEF1A1
Prog	RPS8
Prog	HNRNPA1
Prog	RPS3
Prog	RPL3
Prog	RPL15
Prog	RPS24
Prog	RPS3A
Prog	RPL5
Prog	SOX4
Prog	RPL31
Prog	RPS6
Prog	SYPL1
Prog	RPS2
Prog	FAM30A
Prog	RPS5
Prog	RPS12
Prog	RPL37A
Prog	RPL12
Prog	EEF2
Prog	RPL7
Prog	PRSS57
Prog	STMN1
Prog	RPL19
Prog	HSP90AB1
Prog	RPL29
Prog	IMPDH2
Prog	RPL18A
Prog	RPS17
Prog	RPS7
Prog	RPLP1
Prog	ENO1
Prog	RPSA
Prog	RPL4
Prog	RPL13
Prog	ZFAS1
Prog	LDHB
Prog	SMIM24
Prog	APEX1
Prog	PRDX1
Prog	RPL32
Prog	RPS21
Prog	RPL11
Prog	H2AFY
Prog	RPL39
Prog	EEF1B2
Prog	BTF3
Prog	SNHG8
Prog	HINT1
Prog	RPS15
Prog	NUCB2
Prog	RPL35A
Prog	RPL26
Prog	RPS10
Prog	RPL37
Prog	BEX3
Prog	TPT1
Prog	RPL22
Prog	RPL35
Prog	CYTL1
Prog	EGFL7
Prog	RPL14
Prog	RPL36A
Prog	RPS15A
Prog	AC084033.3
Prog	MT-CYB
Prog	RPL9
Prog	SERPINB1
Prog	ZNF22
Prog	RPL18
Prog	RPS14
Prog	AKR1A1
Prog	RPS19
Prog	NAP1L1
Prog	RPS13
Prog	MSI2
Prog	EIF3E
Prog	RPS20
Prog	RPL13A
Prog	GAPDH
Prog	RPS11
Prog	HSPB1
Prog	RPL23
Prog	RPL6
Prog	RPS9
Prog	SNRPE
Prog	SNRPD1
Prog	RPL10
Prog	PEBP1
Prog	PABPC1
Prog	ST13
Prog	MRPL16
Prog	NACA
Prog	RSL1D1
Prog	RPL22L1
Prog	RPL24
Prog	CDK6
Prog	FBL
Prog	RPL36
Prog	IGLL1
Prog	MDK
Prog	ANP32B
Prog	EIF3L
Prog	RBMX
Prog	NHP2
Prog	C6orf48
Prog	ACTG1
Prog	MAT2A
Prog	MRPL57
Prog	PTMA
Prog	RPL27A
Prog	RPL34
Prog	RPL23A
Prog	OSTC
Prog	EIF3D
Prog	BZW2
Prog	NCL
Prog	PPIA
Prog	TXN
Prog	SRSF6
Prog	MT-ND4
Prog	MLLT3
Prog	NREP
Prog	EIF3F
Prog	CCT3
Prog	SSBP2
Prog	BEX4
Prog	BCL11A
Prog	ESD
Prog	TUBB
Prog	ERGIC3
Prog	CD34
Prog	CDCA7
Prog	ANKRD28
Prog	MORF4L2
Prog	RSL24D1
Prog	EIF4B
Prog	RPL8
Prog	EID1
Prog	ITM2C
Prog	FABP5
Prog	QARS
Prog	RPS28
Prog	EIF4H
Prog	TIMM13
Prog	HSPE1
Prog	LDHA
Prog	RBM3
Prog	RPL17
Prog	MT-ND5
Prog	RPS27A
Prog	CD164
Prog	MIF
Prog	MYC
Prog	PRDX6
Prog	CD69
Prog	TALDO1
Prog	RPL30
Prog	GYPC
Prog	NME1
Prog	2022-09-06
Prog	DARS
Prog	HNRNPA0
Prog	MT-ND1
Prog	RPL38
Prog	RPS25
Prog	ILF2
Prog	SERBP1
Prog	SELL
Prog	EEF1G
earlyEry	AC084033.3
earlyEry	RPS4X
earlyEry	RPL37A
earlyEry	RPS2
earlyEry	RPS3
earlyEry	HNRNPA1
earlyEry	RPLP0
earlyEry	NPM1
earlyEry	RPS5
earlyEry	RPL7A
earlyEry	PRSS57
earlyEry	RPS8
earlyEry	RPS18
earlyEry	RPS23
earlyEry	RPS3A
earlyEry	SOX4
earlyEry	CNRIP1
earlyEry	RPS6
earlyEry	HSP90AB1
earlyEry	STMN1
earlyEry	EEF1B2
earlyEry	RPS17
earlyEry	LDHB
earlyEry	RPL3
earlyEry	RPL29
earlyEry	NAA38
earlyEry	IMPDH2
earlyEry	RPS12
earlyEry	HMGB1
earlyEry	NME1
earlyEry	RPLP1
earlyEry	RPL37
earlyEry	HSPD1
earlyEry	RACK1
earlyEry	FAM30A
earlyEry	CDK6
earlyEry	RPL15
earlyEry	CDK4
earlyEry	RPS24
earlyEry	DNAJC9
earlyEry	EEF1A1
earlyEry	RPL4
earlyEry	RPL10A
earlyEry	APEX1
earlyEry	PDZD8
earlyEry	NFE2
earlyEry	GGCT
earlyEry	ANKRD28
earlyEry	RPL18A
earlyEry	PEBP1
earlyEry	RPL5
earlyEry	PTMA
earlyEry	ITGA2B
earlyEry	EEF1G
earlyEry	EEF2
earlyEry	DKC1
earlyEry	RPL12
earlyEry	IDH2
earlyEry	RPL32
earlyEry	MPC2
earlyEry	EIF3J
earlyEry	RPS10
earlyEry	BTF3
earlyEry	FHL2
earlyEry	ZNF22
earlyEry	RPL31
earlyEry	AMD1
earlyEry	LSM2
earlyEry	RPN2
earlyEry	GAPDH
earlyEry	UQCRC2
earlyEry	TALDO1
earlyEry	HSPB1
earlyEry	RPSA
earlyEry	RPL14
earlyEry	RPL18
earlyEry	SNRPE
earlyEry	EIF3L
earlyEry	POLR2E
earlyEry	CCT2
earlyEry	SMS
earlyEry	QARS
earlyEry	BANF1
earlyEry	SCCPDH
earlyEry	NPM3
earlyEry	CYTL1
earlyEry	ENO1
earlyEry	CD82
earlyEry	SERPINB1
earlyEry	VDAC1
earlyEry	RPS7
earlyEry	RPL13
earlyEry	MIF
earlyEry	TUBB
earlyEry	PDLIM1
earlyEry	RPS11
earlyEry	HDAC2
earlyEry	RPL23
earlyEry	STOML2
earlyEry	RPL22
earlyEry	HMGN1
earlyEry	BEX3
earlyEry	CDCA7
earlyEry	HNRNPD
earlyEry	RANBP1
earlyEry	NOP58
earlyEry	CAT
earlyEry	G3BP1
earlyEry	TFR2
earlyEry	PSMB5
earlyEry	TYMS
earlyEry	RPUSD3
earlyEry	MYC
earlyEry	TUBA1B
earlyEry	SERBP1
earlyEry	COX5A
earlyEry	PHB
earlyEry	TPGS2
earlyEry	ZNF428
earlyEry	HNRNPA1P48
earlyEry	DNAJC19
earlyEry	TCP1
earlyEry	MDH2
earlyEry	RTN3
earlyEry	RPL35
earlyEry	TSC22D1
earlyEry	PPIA
earlyEry	MINPP1
earlyEry	CHCHD3
earlyEry	NCL
earlyEry	PCLAF
earlyEry	NHP2
earlyEry	AL157895.1
earlyEry	HINT1
earlyEry	RPS21
earlyEry	RPL9
earlyEry	PSMG4
earlyEry	METTL26
earlyEry	RPL19
earlyEry	SPINT2
earlyEry	TXN
earlyEry	CCT7
earlyEry	SLC25A5
earlyEry	TPM1
earlyEry	ST13
earlyEry	HMGA1
earlyEry	SLC25A6
earlyEry	NONO
earlyEry	VDAC3
earlyEry	PA2G4
earlyEry	GATA1
earlyEry	HSPB11
earlyEry	EIF4E
earlyEry	PAICS
earlyEry	NME2
earlyEry	CTNNBL1
earlyEry	DCTPP1
earlyEry	NUCKS1
earlyEry	RPL7
earlyEry	NDUFB6
earlyEry	RPS14
earlyEry	OLA1
earlyEry	PNN
earlyEry	HIST1H4C
earlyEry	NME4
earlyEry	SPN
earlyEry	RPS15A
earlyEry	NDUFA9
earlyEry	APOC1
earlyEry	SNRPB
earlyEry	ATP5MC1
earlyEry	RSL1D1
earlyEry	PSMG1
earlyEry	NUCB2
earlyEry	RTF1
earlyEry	MRPL11
earlyEry	UQCRH
earlyEry	PRDX3
earlyEry	EEF1E1
earlyEry	NOP56
earlyEry	UROS
earlyEry	FBXO7
earlyEry	TMEM14C
earlyEry	RPS20
earlyEry	LDHA
earlyEry	PDIA6
earlyEry	MCM5
earlyEry	ARL2
earlyEry	RPL36A
earlyEry	ICAM4
earlyEry	HSPE1
earlyEry	MYL6B
earlyEry	PRDX6
earlyEry	CMSS1
earlyEry	RPS25
earlyEry	GHITM
earlyEry	CHD4
earlyEry	PYURF
earlyEry	FMC1
earlyEry	ADI1
earlyEry	ERGIC3
earlyEry	GNL3
earlyEry	SYPL1
earlyEry	CLTA
earlyEry	POLR2H
earlyEry	MRPS16
earlyEry	MCM7
earlyEry	MRPL12
earlyEry	DNPH1
earlyEry	CHCHD2
earlyEry	FXN
earlyEry	RPL6
earlyEry	CKS2
earlyEry	GRHPR
earlyEry	PAFAH1B3
earlyEry	YIF1B
earlyEry	SLC25A3
earlyEry	SNRPF
earlyEry	TCEAL4
earlyEry	HACD1
earlyEry	ALDH1A1
earlyEry	ILF2
earlyEry	SRP72
earlyEry	MRPL18
earlyEry	MEST
earlyEry	RNF24
earlyEry	RBBP4
earlyEry	WDR18
earlyEry	SNRNP40
earlyEry	LUC7L3
earlyEry	HMGB3
earlyEry	TP53
earlyEry	OSTC
earlyEry	MRPL14
earlyEry	CCT6A
earlyEry	ABHD14B
earlyEry	COA4
earlyEry	COPS5
earlyEry	EGFL7
earlyEry	TIMM13
earlyEry	TUFM
earlyEry	MRPL42
earlyEry	GTF3C6
earlyEry	HBD
earlyEry	EBNA1BP2
earlyEry	MRPS2
earlyEry	ZC3H15
earlyEry	DAD1
earlyEry	SUMO3
earlyEry	DUT
earlyEry	PARP1
earlyEry	EPB41L4A-AS1
earlyEry	MCM3
earlyEry	SRSF7
earlyEry	UNG
earlyEry	ATP5F1A
earlyEry	PRKDC
earlyEry	ESD
earlyEry	LSM7
earlyEry	CCT5
earlyEry	LSM3
earlyEry	FEZ2
earlyEry	LYRM4
earlyEry	FABP5
earlyEry	H2AFZ
earlyEry	SNRNP70
earlyEry	PKIG
earlyEry	CCT8
earlyEry	MAT2A
earlyEry	ZCCHC10
earlyEry	GINS2
earlyEry	EIF6
earlyEry	NDUFAF3
earlyEry	RAN
earlyEry	NOB1
earlyEry	2022-09-06
earlyEry	CACYBP
earlyEry	STRAP
earlyEry	MRPS12
earlyEry	PHB2
earlyEry	ANP32B
earlyEry	PSMA3
earlyEry	RPL26
earlyEry	GNA15
earlyEry	SFXN4
earlyEry	PSMA1
earlyEry	HIGD1A
earlyEry	DNMT1
earlyEry	PRDX2
earlyEry	SLC25A11
earlyEry	YTHDF2
earlyEry	ABCF1
earlyEry	SMIM1
earlyEry	MRTO4
earlyEry	RNPS1
earlyEry	HNRNPM
earlyEry	SNRPD1
earlyEry	KARS
earlyEry	LARS
earlyEry	GLO1
earlyEry	CD84
earlyEry	MRPL4
earlyEry	CLNS1A
earlyEry	SNHG8
earlyEry	EIF1AX
earlyEry	REXO2
earlyEry	SINHCAF
earlyEry	ARHGEF2
earlyEry	SNRPA
earlyEry	GLUL
earlyEry	CYTOR
earlyEry	DNAJC8
earlyEry	RPL22L1
earlyEry	TMEM14B
earlyEry	ALG8
earlyEry	UQCC2
earlyEry	PSMB7
earlyEry	VCP
earlyEry	ZCRB1
earlyEry	SLC40A1
earlyEry	PLTP
earlyEry	CENPH
earlyEry	TMA16
earlyEry	CCT4
earlyEry	INKA1
earlyEry	ERH
earlyEry	MT-CYB
earlyEry	CEP57
earlyEry	CDKN2AIPNL
earlyEry	GNL2
earlyEry	SRP9
earlyEry	MT-ND1
earlyEry	YWHAE
earlyEry	CENPK
earlyEry	RPL17
earlyEry	RPS13
earlyEry	COX20
earlyEry	TUBA1C
earlyEry	LEPROT
earlyEry	TOMM22
earlyEry	FADS2
earlyEry	FUS
earlyEry	BZW2
earlyEry	MORF4L2
earlyEry	HSP90AA1
earlyEry	SET
earlyEry	LSM5
earlyEry	MRPL51
earlyEry	TMEM141
earlyEry	ISYNA1
earlyEry	ATP5MC3
earlyEry	NUTF2
earlyEry	MYCBP
earlyEry	MRPL16
earlyEry	PYCR1
earlyEry	TFRC
earlyEry	MRPL37
earlyEry	BCL11A
earlyEry	RPL36
earlyEry	RSU1
earlyEry	CAPN1
earlyEry	MYB
earlyEry	FBL
earlyEry	MRPL57
earlyEry	NUBP2
earlyEry	ILF3
earlyEry	MT-CO3
earlyEry	PRKACB
earlyEry	ETFA
earlyEry	ECH1
earlyEry	EIF4B
earlyEry	NDUFS3
earlyEry	EIF4H
earlyEry	XRCC5
earlyEry	RPL8
earlyEry	PDCD5
earlyEry	MZT2B
earlyEry	PARK7
earlyEry	SMIM37
earlyEry	EIF3F
earlyEry	HPRT1
earlyEry	RDH11
earlyEry	HADHA
earlyEry	TCEA1
earlyEry	EWSR1
earlyEry	NDUFB8
earlyEry	RTF2
earlyEry	CCND2
earlyEry	ACADM
earlyEry	THOC7
earlyEry	MRPL36
earlyEry	RBMX
earlyEry	MRPS15
earlyEry	NDUFB9
earlyEry	RFC5
earlyEry	TXNL1
earlyEry	RUVBL2
earlyEry	PPA1
earlyEry	YWHAQ
earlyEry	ACTL6A
earlyEry	CETN2
earlyEry	UNC13D
earlyEry	PDCD4
earlyEry	MRPS25
earlyEry	LYPLA1
earlyEry	PSIP1
earlyEry	DPM3
earlyEry	MCM4
earlyEry	RPL38
earlyEry	YBX1
earlyEry	GON7
earlyEry	CBX5
earlyEry	NBDY
earlyEry	NOP16
earlyEry	SRI
earlyEry	NUP155
earlyEry	MPDU1
earlyEry	VRK1
earlyEry	NAP1L4
earlyEry	DTYMK
earlyEry	NMI
earlyEry	TRMT112
earlyEry	GTF2A2
earlyEry	ATOX1
earlyEry	FKBP3
earlyEry	CENPX
earlyEry	FIBP
earlyEry	PRDX4
earlyEry	CHCHD1
earlyEry	QTRT1
earlyEry	COPS3
earlyEry	MRPL48
earlyEry	PCNA
earlyEry	RPL13A
earlyEry	RAB13
earlyEry	CCNG1
earlyEry	KLHDC3
earlyEry	POLD2
earlyEry	RNF130
earlyEry	SSB
earlyEry	ACD
earlyEry	RPL27A
earlyEry	AHCY
earlyEry	SUMO2
earlyEry	GOT2
earlyEry	RPL24
earlyEry	RPS19
earlyEry	FES
earlyEry	GUSB
earlyEry	SUPT16H
earlyEry	SLIRP
earlyEry	DNM1L
earlyEry	CCT3
earlyEry	CBR1
earlyEry	PBX1
earlyEry	VDAC2
earlyEry	DEK
earlyEry	RPF2
earlyEry	GYPC
earlyEry	RPS28
earlyEry	RPF1
earlyEry	ETF1
earlyEry	SLC39A4
earlyEry	PMPCA
earlyEry	PSMC3
earlyEry	SPART
earlyEry	UROD
earlyEry	NOLC1
earlyEry	SNX5
earlyEry	EIF3M
earlyEry	ZNF667-AS1
earlyEry	CDC123
earlyEry	NDUFV2
earlyEry	LAGE3
earlyEry	NDUFB4
earlyEry	POP7
earlyEry	DHX15
earlyEry	ZFAND1
earlyEry	MRPS33
earlyEry	PCBD1
earlyEry	CSDE1
earlyEry	ATP5F1B
earlyEry	CCDC28B
earlyEry	TAGLN2
earlyEry	HSD17B10
earlyEry	CEBPZ
earlyEry	EIF3A
earlyEry	MRPL19
earlyEry	SF3B6
earlyEry	MLF2
earlyEry	UBAP2L
earlyEry	RPS9
earlyEry	RPS27A
earlyEry	SYNCRIP
earlyEry	TPI1
earlyEry	MIR4435-2HG
earlyEry	MPP1
earlyEry	MT-ND4
earlyEry	ENSA
earlyEry	RPS29
earlyEry	WDR43
earlyEry	RRP15
earlyEry	LRPPRC
earlyEry	SORD
earlyEry	THOC3
earlyEry	FANCF
earlyEry	EIF5A
earlyEry	MSH6
earlyEry	NACA
earlyEry	LARP1
earlyEry	PRKRA
earlyEry	CALR
earlyEry	FDFT1
earlyEry	SMC3
earlyEry	SNRNP25
earlyEry	EIF3E
earlyEry	ATP5IF1
earlyEry	KLF1
earlyEry	RBBP7
earlyEry	RBM14
earlyEry	PRPS2
earlyEry	MAD2L1
earlyEry	ECSIT
earlyEry	TAF1D
earlyEry	PSMB1
earlyEry	ATP5F1C
earlyEry	METAP2
earlyEry	DUSP23
earlyEry	HSD17B8
earlyEry	FCER1A
earlyEry	ATP5PF
earlyEry	CKS1B
earlyEry	BOLA3
earlyEry	MTHFD2
earlyEry	TAF9
earlyEry	HSPA9
earlyEry	P2RX1
earlyEry	ISOC2
earlyEry	CUTA
earlyEry	CISD2
earlyEry	RPL23A
earlyEry	PYCR2
earlyEry	PFDN4
earlyEry	GOLIM4
earlyEry	RPA1
earlyEry	GMCL1
earlyEry	SRRM1
earlyEry	BSDC1
earlyEry	NREP
earlyEry	AFMID
earlyEry	EIF3D
earlyEry	SNRPC
earlyEry	PSMF1
earlyEry	PRPF6
earlyEry	ADSL
earlyEry	MT-CO2
earlyEry	PPIB
earlyEry	NDUFA8
earlyEry	CCNB1IP1
earlyEry	UBE2G2
earlyEry	PHF20
earlyEry	WDR6
earlyEry	PSMD8
earlyEry	TMED3
earlyEry	SND1
pDC	PLD4
pDC	IRF8
pDC	TCF4
pDC	JCHAIN
pDC	IRF7
pDC	LILRA4
pDC	ITM2C
pDC	UGCG
pDC	CD74
pDC	SEC61B
pDC	GZMB
pDC	MZB1
pDC	BCL11A
pDC	ALOX5AP
pDC	PLP2
pDC	C12orf75
pDC	PLAC8
pDC	RNASE6
pDC	TXN
pDC	HERPUD1
pDC	UCP2
pDC	NPC2
pDC	PHACTR1
pDC	RPS8
pDC	HLA-DPB1
pDC	SERPINF1
pDC	IL3RA
pDC	LILRB4
pDC	SPCS1
pDC	EEF1A1
pDC	SMPD3
pDC	STMN1
pDC	RPS11
pDC	HLA-DMA
pDC	RPS4X
pDC	HLA-DPA1
pDC	TAGLN2
pDC	HLA-DQA2
pDC	SEC61G
pDC	PPP1R14B
pDC	FAM129C
pDC	PTPRE
pDC	HLA-DRA
pDC	RPS3A
pDC	HSP90B1
pDC	CLIC3
pDC	PARK7
pDC	DERL3
pDC	MPEG1
pDC	VAMP8
pDC	GAPT
pDC	SSR4
pDC	SPIB
pDC	RPLP0
pDC	SELENOS
pDC	APP
pDC	PTCRA
pDC	PPIB
pDC	HIGD1A
pDC	SRP14
pDC	ATP5F1A
pDC	GRN
pDC	CCDC50
pDC	CTSC
pDC	RPS5
pDC	HLA-DQB1
pDC	LAIR1
pDC	ERP29
pDC	RPS23
pDC	RPL15
pDC	SLC15A4
pDC	PPM1K
pDC	TRAM1
pDC	OSTC
pDC	EEF2
pDC	FKBP2
pDC	DCK
pDC	FCER1A
pDC	HLA-DRB5
pDC	CLEC4C
pDC	B4GALT1
pDC	TPM2
pDC	AC119428.2
pDC	RPS28
pDC	TPT1
pDC	HLA-DQA1
pDC	FCER1G
pDC	MYL12A
pDC	CAT
pDC	COPE
pDC	NDUFC2
pDC	SINHCAF
pDC	GPR183
pDC	A1BG
pDC	LINC00996
pDC	CAPG
pDC	TMED2
pDC	SUMO3
pDC	PAXX
pDC	CYTH4
pDC	RPL23
pDC	PHB
pDC	JAML
pDC	RPL5
pDC	HLA-DRB1
pDC	CCDC88A
pDC	CYB561A3
pDC	PLEK
pDC	SFT2D1
pDC	RNASET2
pDC	SPCS3
pDC	CD4
pDC	SELL
pDC	SSR3
pDC	NACA
pDC	OFD1
pDC	MAP1A
pDC	COMMD6
pDC	SNX3
pDC	MAPKAPK2
pDC	PDIA6
pDC	MDM4
pDC	MEF2C
pDC	RUNX2
pDC	SMIM14
pDC	NUCB2
pDC	SNRPN
pDC	CNPY3
pDC	RBM3
pDC	RPS20
pDC	RPS12
pDC	C11orf58
pDC	AKAP9
pDC	SUB1
pDC	RPL6
pDC	DBNL
pDC	STX7
pDC	LSP1
pDC	GSN
pDC	RPL10A
pDC	TMED10
pDC	HINT1
