# Supplementary material for: Malignant clonal evolution drives multiple myeloma cellular ecological diversity and microenvironment reprogramming
Source: Mol Cancer. 2022 Sep 22;21:182. doi: 10.1186/s12943-022-01648-z (PMC9492468; doi:10.1186/s12943-022-01648-z)
Supplement: Supplementary file 8 — Additional file 8: Supplementary Table 3. Specific marker genes of control donor BM cells. BM, bone marrow. [file 12943_2022_1648_MOESM8_ESM.xlsx]

## Sheet: markers_ROC_pos
Cluster	Marker	myAUC	avg_diff	power	avg_logFC	pct.1	pct.2
ProMono	H2AFZ	0.859	1.35845	0.718	1.35845	0.899	0.428
ProMono	STMN1	0.848	1.74049	0.696	1.74049	0.793	0.163
ProMono	PTMA	0.844	0.599762	0.688	0.599762	1	0.973
ProMono	HMGN2	0.841	1.25181	0.682	1.25181	0.911	0.552
ProMono	MT-CO3	0.84	0.727417	0.68	0.727417	0.994	0.954
ProMono	RPLP1	0.829	0.616639	0.658	0.616639	0.994	0.989
ProMono	HMGB2	0.821	1.34142	0.642	1.34142	0.858	0.323
ProMono	PCLAF	0.809	1.40112	0.618	1.40112	0.722	0.109
ProMono	LYZ	0.795	1.26271	0.59	1.26271	0.923	0.638
ProMono	MPO	0.782	2.89943	0.564	2.89943	0.586	0.034
ProMono	LGALS1	0.778	1.17206	0.556	1.17206	0.911	0.639
ProMono	TUBA1B	0.763	1.19721	0.526	1.19721	0.811	0.447
ProMono	PPIA	0.759	0.698464	0.518	0.698464	0.888	0.641
ProMono	RNASE2	0.757	1.36813	0.514	1.36813	0.568	0.06
ProMono	RETN	0.751	1.53273	0.502	1.53273	0.669	0.235
ProMono	SRGN	0.747	0.944962	0.494	0.944962	0.935	0.723
ProMono	AZU1	0.745	1.75919	0.49	1.75919	0.509	0.023
ProMono	GAPDH	0.744	0.607042	0.488	0.607042	0.959	0.817
ProMono	H2AFY	0.742	0.92216	0.484	0.92216	0.698	0.25
ProMono	LSM5	0.741	0.867018	0.482	0.867018	0.734	0.283
ProMono	TUBB	0.738	0.976636	0.476	0.976636	0.775	0.384
ProMono	NUCKS1	0.738	0.895608	0.476	0.895608	0.698	0.251
ProMono	DUT	0.733	1.23678	0.466	1.23678	0.568	0.116
ProMono	RPL39	0.729	0.448911	0.458	0.448911	0.994	0.978
ProMono	NDUFB1	0.727	0.676358	0.454	0.676358	0.87	0.569
ProMono	HMGB1	0.727	0.622951	0.454	0.622951	0.876	0.644
ProMono	RPL35	0.721	0.401044	0.442	0.401044	0.982	0.954
ProMono	RPS3A	0.718	0.40375	0.436	0.40375	1	0.947
ProMono	ACTG1	0.715	0.591872	0.43	0.591872	0.888	0.669
ProMono	ENO1	0.714	0.759605	0.428	0.759605	0.769	0.399
ProMono	HMGN1	0.711	0.899752	0.422	0.899752	0.574	0.158
ProMono	NAA38	0.711	0.699131	0.422	0.699131	0.728	0.326
ProMono	GSTP1	0.709	0.690514	0.418	0.690514	0.828	0.516
ProMono	RPS24	0.708	0.436858	0.416	0.436858	0.976	0.938
ProMono	ELANE	0.706	1.81939	0.412	1.81939	0.432	0.024
Mono	S100A9	0.963	2.7542	0.926	2.7542	0.983	0.64
Mono	S100A8	0.962	2.76039	0.924	2.76039	0.983	0.552
Mono	LYZ	0.925	1.82011	0.85	1.82011	0.981	0.526
Mono	S100A6	0.897	1.14929	0.794	1.14929	0.981	0.841
Mono	FOS	0.882	1.62268	0.764	1.62268	0.927	0.357
Mono	TYROBP	0.882	1.32073	0.764	1.32073	0.963	0.503
Mono	FTL	0.875	1.0713	0.75	1.0713	0.997	0.958
Mono	FCN1	0.874	1.5675	0.748	1.5675	0.897	0.247
Mono	S100A12	0.868	2.43309	0.736	2.43309	0.771	0.089
Mono	VCAN	0.865	2.10454	0.73	2.10454	0.777	0.098
Mono	DUSP1	0.86	1.65375	0.72	1.65375	0.863	0.249
Mono	S100A4	0.844	0.881219	0.688	0.881219	0.972	0.848
Mono	CTSS	0.831	1.21607	0.662	1.21607	0.886	0.405
Mono	LGALS1	0.827	1.06331	0.654	1.06331	0.93	0.546
Mono	LST1	0.821	0.951346	0.642	0.951346	0.914	0.348
Mono	S100A11	0.814	1.01374	0.628	1.01374	0.915	0.528
Mono	AC020656.1	0.809	1.82257	0.618	1.82257	0.745	0.19
Mono	FTH1	0.8	0.81871	0.6	0.81871	0.964	0.754
Mono	FCER1G	0.796	0.912143	0.592	0.912143	0.912	0.415
Mono	CXCL8	0.794	2.22227	0.588	2.22227	0.645	0.094
Mono	CD14	0.794	1.66714	0.588	1.66714	0.658	0.098
Mono	SRGN	0.794	0.860128	0.588	0.860128	0.932	0.656
Mono	NEAT1	0.793	1.12075	0.586	1.12075	0.859	0.485
Mono	AIF1	0.788	0.894867	0.576	0.894867	0.864	0.345
Mono	SAT1	0.776	0.891009	0.552	0.891009	0.87	0.467
Mono	GRN	0.767	1.2248	0.534	1.2248	0.711	0.267
Mono	PSAP	0.759	0.88939	0.518	0.88939	0.819	0.424
Mono	TSPO	0.754	1.00091	0.508	1.00091	0.769	0.457
Mono	MS4A6A	0.752	1.2696	0.504	1.2696	0.628	0.152
Mono	CST3	0.746	1.011	0.492	1.011	0.696	0.227
Mono	ATP5MPL	0.743	0.809086	0.486	0.809086	0.826	0.599
Mono	MNDA	0.739	1.34759	0.478	1.34759	0.584	0.145
Mono	CYBB	0.739	1.26152	0.478	1.26152	0.597	0.153
Mono	STXBP2	0.738	1.12235	0.476	1.12235	0.68	0.268
Mono	CSTA	0.734	1.24946	0.468	1.24946	0.581	0.151
Mono	H3F3A	0.733	0.553713	0.466	0.553713	0.947	0.851
Mono	OAZ1	0.729	0.565096	0.458	0.565096	0.93	0.811
Mono	RGS2	0.728	1.3551	0.456	1.3551	0.571	0.156
Mono	DUSP6	0.725	1.2607	0.45	1.2607	0.564	0.143
Mono	SH3BGRL3	0.724	0.525598	0.448	0.525598	0.956	0.86
Mono	ATP5F1E	0.72	0.462018	0.44	0.462018	0.947	0.907
Mono	RETN	0.714	1.29416	0.428	1.29416	0.544	0.143
Mono	TKT	0.711	0.926476	0.422	0.926476	0.645	0.32
Mono	LGALS2	0.709	1.20826	0.418	1.20826	0.541	0.145
Mono	ACTB	0.706	0.333485	0.412	0.333485	0.999	0.986
Mono	SERPINA1	0.704	0.946726	0.408	0.946726	0.572	0.178
NK	GNLY	0.971	3.21182	0.942	3.21182	0.967	0.174
NK	NKG7	0.967	2.33136	0.934	2.33136	0.996	0.266
NK	GZMB	0.902	2.30865	0.804	2.30865	0.856	0.097
NK	CCL5	0.892	1.8755	0.784	1.8755	0.911	0.282
NK	KLRD1	0.87	2.17481	0.74	2.17481	0.783	0.07
NK	B2M	0.864	0.555326	0.728	0.555326	0.999	0.998
NK	CST7	0.862	1.86012	0.724	1.86012	0.811	0.147
NK	PRF1	0.86	2.13949	0.72	2.13949	0.767	0.085
NK	GZMA	0.845	1.84801	0.69	1.84801	0.774	0.135
NK	MALAT1	0.845	0.699638	0.69	0.699638	0.997	0.998
NK	FGFBP2	0.835	2.09447	0.67	2.09447	0.721	0.073
NK	GZMH	0.834	1.84109	0.668	1.84109	0.75	0.11
NK	IFITM1	0.811	1.24553	0.622	1.24553	0.842	0.391
NK	HLA-C	0.804	0.695306	0.608	0.695306	0.982	0.918
NK	HLA-A	0.801	0.698932	0.602	0.698932	0.975	0.919
NK	IFITM2	0.771	0.962919	0.542	0.962919	0.835	0.529
NK	CTSW	0.747	1.73679	0.494	1.73679	0.535	0.061
NK	HCST	0.742	0.949305	0.484	0.949305	0.777	0.509
NK	KLRF1	0.74	2.03298	0.48	2.03298	0.501	0.028
NK	CD7	0.73	1.47737	0.46	1.47737	0.554	0.138
NK	SPON2	0.711	1.83039	0.422	1.83039	0.45	0.039
NK	CD247	0.711	1.53748	0.422	1.53748	0.481	0.09
NK	TMSB4X	0.711	0.329243	0.422	0.329243	0.999	0.989
NK	IL32	0.707	0.875052	0.414	0.875052	0.694	0.332
NK	HOPX	0.706	1.53492	0.412	1.53492	0.459	0.063
NK	PFN1	0.704	0.539193	0.408	0.539193	0.926	0.862
lateEry	HBB	0.998	3.935	0.996	3.935	1	0.993
lateEry	HBA1	0.987	4.4576	0.974	4.4576	0.997	0.738
lateEry	AHSP	0.987	3.55562	0.974	3.55562	0.981	0.184
lateEry	HBD	0.968	3.53463	0.936	3.53463	0.971	0.315
lateEry	HBA2	0.954	4.42446	0.908	4.42446	0.977	0.529
lateEry	PRDX2	0.953	2.64667	0.906	2.64667	0.948	0.328
lateEry	BLVRB	0.946	2.09496	0.892	2.09496	0.942	0.321
lateEry	CA1	0.943	3.46747	0.886	3.46747	0.929	0.178
lateEry	GYPA	0.927	2.62317	0.854	2.62317	0.874	0.041
lateEry	HBM	0.925	2.80305	0.85	2.80305	0.858	0.016
lateEry	SLC25A37	0.918	2.35728	0.836	2.35728	0.884	0.129
lateEry	ALAS2	0.91	2.14001	0.82	2.14001	0.842	0.04
lateEry	HMBS	0.909	1.94699	0.818	1.94699	0.848	0.055
lateEry	GYPB	0.904	2.21552	0.808	2.21552	0.826	0.027
lateEry	HEMGN	0.897	2.10015	0.794	2.10015	0.816	0.034
lateEry	CA2	0.896	2.37835	0.792	2.37835	0.816	0.044
lateEry	UROD	0.89	1.81225	0.78	1.81225	0.829	0.089
lateEry	HMGB2	0.89	1.75041	0.78	1.75041	0.89	0.305
lateEry	SLC4A1	0.884	2.1509	0.768	2.1509	0.784	0.025
lateEry	IFI27	0.883	1.80722	0.766	1.80722	0.803	0.042
lateEry	TFRC	0.878	1.53504	0.756	1.53504	0.806	0.048
lateEry	TUBB	0.876	1.56081	0.752	1.56081	0.874	0.367
lateEry	GYPC	0.876	1.50704	0.752	1.50704	0.858	0.252
lateEry	TUBA1B	0.871	1.62004	0.742	1.62004	0.874	0.433
lateEry	SNCA	0.871	1.4211	0.742	1.4211	0.794	0.049
lateEry	RFESD	0.863	1.21464	0.726	1.21464	0.742	0.013
lateEry	HBQ1	0.85	1.15263	0.7	1.15263	0.716	0.012
lateEry	SLC25A39	0.849	1.34581	0.698	1.34581	0.752	0.06
lateEry	RHAG	0.846	1.20267	0.692	1.20267	0.703	0.009
lateEry	PCLAF	0.845	1.70639	0.69	1.70639	0.755	0.089
lateEry	CAT	0.844	1.31869	0.688	1.31869	0.794	0.133
lateEry	MYL4	0.841	1.49976	0.682	1.49976	0.703	0.021
lateEry	HSP90AA1	0.839	1.36212	0.678	1.36212	0.871	0.483
lateEry	HMGB1	0.832	1.08761	0.664	1.08761	0.903	0.636
lateEry	MINPP1	0.831	1.1211	0.662	1.1211	0.703	0.037
lateEry	FECH	0.831	1.10773	0.662	1.10773	0.69	0.023
lateEry	MGST3	0.829	1.26847	0.658	1.26847	0.826	0.235
lateEry	GATA1	0.822	1.02383	0.644	1.02383	0.665	0.016
lateEry	TUBB4B	0.821	1.3442	0.642	1.3442	0.761	0.145
lateEry	NME4	0.82	1.03453	0.64	1.03453	0.665	0.023
lateEry	SELENBP1	0.819	1.16933	0.638	1.16933	0.655	0.013
lateEry	UROS	0.819	1.16205	0.638	1.16205	0.7	0.059
lateEry	UBAC1	0.815	1.14219	0.63	1.14219	0.671	0.037
lateEry	SMIM1	0.815	1.00218	0.63	1.00218	0.645	0.013
lateEry	PTTG1	0.814	1.27121	0.628	1.27121	0.7	0.066
lateEry	H1F0	0.809	1.29433	0.618	1.29433	0.658	0.037
lateEry	OAT	0.809	1.13748	0.618	1.13748	0.703	0.08
lateEry	EPB42	0.809	1.0844	0.618	1.0844	0.626	0.006
lateEry	TMEM14B	0.807	1.22362	0.614	1.22362	0.742	0.172
lateEry	FBXO7	0.805	0.908451	0.61	0.908451	0.71	0.079
lateEry	ATP5IF1	0.804	1.16759	0.608	1.16759	0.803	0.33
lateEry	BIRC5	0.799	0.966955	0.598	0.966955	0.635	0.031
lateEry	NARF	0.799	0.799798	0.598	0.799798	0.697	0.078
lateEry	HIST1H4C	0.798	1.93286	0.596	1.93286	0.697	0.142
lateEry	RAD23A	0.798	0.954568	0.596	0.954568	0.777	0.181
lateEry	NUSAP1	0.797	1.20975	0.594	1.20975	0.635	0.038
lateEry	TMEM14C	0.796	1.23337	0.592	1.23337	0.687	0.117
lateEry	TUBG1	0.796	0.990747	0.592	0.990747	0.623	0.029
lateEry	NFIA	0.796	0.929309	0.592	0.929309	0.619	0.02
lateEry	PCNA	0.795	1.0243	0.59	1.0243	0.674	0.073
lateEry	MCM7	0.793	1.08655	0.586	1.08655	0.642	0.051
lateEry	UBE2T	0.793	0.935778	0.586	0.935778	0.623	0.031
lateEry	DUT	0.792	1.21004	0.584	1.21004	0.681	0.096
lateEry	CKS2	0.792	1.13502	0.584	1.13502	0.671	0.081
lateEry	SMC4	0.792	0.829219	0.584	0.829219	0.652	0.052
lateEry	ALAD	0.792	0.790309	0.584	0.790309	0.623	0.028
lateEry	TOP2A	0.791	1.11692	0.582	1.11692	0.619	0.029
lateEry	METAP2	0.787	0.988619	0.574	0.988619	0.752	0.189
lateEry	RRM2	0.786	1.10501	0.572	1.10501	0.603	0.027
lateEry	CDK1	0.783	1.14293	0.566	1.14293	0.597	0.026
lateEry	DNAJC9	0.782	0.827825	0.564	0.827825	0.635	0.055
lateEry	NFE2	0.781	0.640307	0.562	0.640307	0.652	0.064
lateEry	SLC2A1	0.78	0.946748	0.56	0.946748	0.587	0.02
lateEry	BSG	0.78	0.882046	0.56	0.882046	0.816	0.29
lateEry	GFI1B	0.78	0.840115	0.56	0.840115	0.577	0.013
lateEry	HEBP1	0.78	0.800202	0.56	0.800202	0.594	0.026
lateEry	CENPF	0.779	0.986816	0.558	0.986816	0.584	0.021
lateEry	TK1	0.779	0.788847	0.558	0.788847	0.594	0.028
lateEry	BOLA3	0.779	0.748184	0.558	0.748184	0.652	0.072
lateEry	SLC38A5	0.778	0.78516	0.556	0.78516	0.577	0.019
lateEry	DHFR	0.777	0.853597	0.554	0.853597	0.587	0.027
lateEry	CCNB2	0.775	0.933746	0.55	0.933746	0.581	0.026
lateEry	MPC2	0.775	0.926838	0.55	0.926838	0.684	0.122
lateEry	CCNA2	0.774	0.832313	0.548	0.832313	0.571	0.02
lateEry	MPP1	0.774	0.732837	0.548	0.732837	0.632	0.064
lateEry	RHD	0.773	1.00451	0.546	1.00451	0.552	0.005
lateEry	FAM210B	0.773	0.745651	0.546	0.745651	0.59	0.032
lateEry	SMC2	0.771	0.647636	0.542	0.647636	0.584	0.031
lateEry	ANK1	0.77	0.770624	0.54	0.770624	0.552	0.01
lateEry	CMAS	0.77	0.57342	0.54	0.57342	0.626	0.061
lateEry	RPA3	0.769	0.935088	0.538	0.935088	0.697	0.14
lateEry	EPOR	0.768	0.67635	0.536	0.67635	0.558	0.016
lateEry	HTRA2	0.768	0.657251	0.536	0.657251	0.584	0.038
lateEry	CKS1B	0.767	0.746429	0.534	0.746429	0.632	0.075
lateEry	RAN	0.764	0.933836	0.528	0.933836	0.784	0.334
lateEry	TPM1	0.763	0.661518	0.526	0.661518	0.565	0.028
lateEry	ZWINT	0.763	0.601033	0.526	0.601033	0.561	0.027
lateEry	CENPW	0.762	0.644515	0.524	0.644515	0.574	0.038
lateEry	FEN1	0.762	0.598028	0.524	0.598028	0.558	0.027
lateEry	DTYMK	0.761	0.641218	0.522	0.641218	0.594	0.055
lateEry	CCDC34	0.76	0.630563	0.52	0.630563	0.558	0.03
lateEry	RHCE	0.757	0.98329	0.514	0.98329	0.523	0.008
lateEry	TOP1	0.757	0.61382	0.514	0.61382	0.69	0.133
lateEry	DMTN	0.755	0.637805	0.51	0.637805	0.526	0.012
lateEry	CENPH	0.754	0.647742	0.508	0.647742	0.539	0.025
lateEry	KCNH2	0.753	0.912002	0.506	0.912002	0.516	0.008
lateEry	VRK1	0.753	0.621072	0.506	0.621072	0.568	0.047
lateEry	CCT2	0.752	0.827823	0.504	0.827823	0.635	0.115
lateEry	E2F4	0.752	0.503898	0.504	0.503898	0.558	0.04
lateEry	VDAC3	0.751	0.778443	0.502	0.778443	0.665	0.133
lateEry	CD36	0.751	0.742812	0.502	0.742812	0.761	0.234
lateEry	HMGN5	0.751	0.697851	0.502	0.697851	0.526	0.018
lateEry	DNAJA4	0.751	0.613111	0.502	0.613111	0.516	0.01
lateEry	CCT6A	0.75	0.983869	0.5	0.983869	0.629	0.129
lateEry	WDR34	0.75	0.562418	0.5	0.562418	0.529	0.023
lateEry	DCAF11	0.75	0.433474	0.5	0.433474	0.606	0.073
lateEry	TMEM56	0.749	0.703771	0.498	0.703771	0.503	0.005
lateEry	MAD2L1	0.749	0.642283	0.498	0.642283	0.552	0.041
lateEry	TFDP1	0.749	0.621405	0.498	0.621405	0.539	0.03
lateEry	PSMD9	0.749	0.56317	0.498	0.56317	0.668	0.128
lateEry	IDH2	0.748	0.70652	0.496	0.70652	0.623	0.108
lateEry	PIGQ	0.748	0.651291	0.496	0.651291	0.523	0.02
lateEry	TSTA3	0.748	0.619737	0.496	0.619737	0.597	0.078
lateEry	RPIA	0.748	0.543808	0.496	0.543808	0.642	0.104
lateEry	RRM1	0.748	0.521135	0.496	0.521135	0.535	0.03
lateEry	PA2G4	0.747	0.813947	0.494	0.813947	0.723	0.22
lateEry	DPM2	0.747	0.536763	0.494	0.536763	0.584	0.068
lateEry	SPTA1	0.746	0.705889	0.492	0.705889	0.497	0.003
lateEry	TPGS2	0.746	0.66237	0.492	0.66237	0.587	0.074
lateEry	ANP32B	0.744	0.649307	0.488	0.649307	0.697	0.164
lateEry	CENPN	0.744	0.598941	0.488	0.598941	0.529	0.032
lateEry	STOM	0.744	0.562876	0.488	0.562876	0.61	0.086
lateEry	RANBP1	0.743	0.731662	0.486	0.731662	0.658	0.141
lateEry	VBP1	0.742	0.630072	0.484	0.630072	0.648	0.127
lateEry	PRC1	0.742	0.62613	0.484	0.62613	0.5	0.014
lateEry	MCM5	0.742	0.583181	0.484	0.583181	0.555	0.053
lateEry	TFR2	0.741	0.673332	0.482	0.673332	0.494	0.01
lateEry	HAGH	0.74	0.533844	0.48	0.533844	0.545	0.047
lateEry	RNF5	0.739	0.469783	0.478	0.469783	0.606	0.093
lateEry	AK1	0.738	0.535191	0.476	0.535191	0.487	0.01
lateEry	KIF20B	0.737	0.586476	0.474	0.586476	0.532	0.044
lateEry	CISD2	0.737	0.554868	0.474	0.554868	0.629	0.118
lateEry	NUDT1	0.737	0.493323	0.474	0.493323	0.632	0.113
lateEry	PSMD6	0.736	0.497126	0.472	0.497126	0.59	0.087
lateEry	TUBB2A	0.735	0.590852	0.47	0.590852	0.481	0.008
lateEry	MCM3	0.735	0.52104	0.47	0.52104	0.535	0.049
lateEry	HAT1	0.735	0.479389	0.47	0.479389	0.606	0.101
lateEry	SPC24	0.734	0.635321	0.468	0.635321	0.487	0.015
lateEry	TCP1	0.734	0.495087	0.468	0.495087	0.616	0.11
lateEry	SYNGR1	0.733	0.988979	0.466	0.988979	0.539	0.069
lateEry	DDX39A	0.733	0.530843	0.466	0.530843	0.594	0.096
lateEry	HK1	0.733	0.512957	0.466	0.512957	0.548	0.06
lateEry	ADD2	0.732	0.591322	0.464	0.591322	0.471	0.005
lateEry	ABCB10	0.731	0.564099	0.462	0.564099	0.487	0.019
lateEry	HMGB3	0.731	0.448289	0.462	0.448289	0.503	0.031
lateEry	CENPM	0.73	0.495246	0.46	0.495246	0.497	0.028
lateEry	MZT1	0.73	0.475054	0.46	0.475054	0.594	0.098
lateEry	CDKN3	0.729	0.735611	0.458	0.735611	0.484	0.022
lateEry	AMMECR1	0.729	0.531042	0.458	0.531042	0.494	0.026
lateEry	AP2A1	0.729	0.423473	0.458	0.423473	0.555	0.069
lateEry	HSPD1	0.728	0.853656	0.456	0.853656	0.59	0.127
lateEry	CD59	0.728	0.478313	0.456	0.478313	0.532	0.06
lateEry	CKAP2	0.727	0.623979	0.454	0.623979	0.513	0.046
lateEry	COPS3	0.727	0.536288	0.454	0.536288	0.565	0.082
lateEry	LBR	0.727	0.464648	0.454	0.464648	0.674	0.159
lateEry	TUBA1C	0.726	0.710033	0.452	0.710033	0.535	0.069
lateEry	PRDX6	0.726	0.540334	0.452	0.540334	0.723	0.213
lateEry	GMNN	0.726	0.525113	0.452	0.525113	0.481	0.023
lateEry	SLC29A1	0.726	0.515234	0.452	0.515234	0.474	0.017
lateEry	ANP32E	0.726	0.495688	0.452	0.495688	0.658	0.148
lateEry	CDC27	0.726	0.454502	0.452	0.454502	0.5	0.035
lateEry	HDAC2	0.726	0.435579	0.452	0.435579	0.6	0.108
lateEry	ST6GALNAC4	0.726	0.426499	0.452	0.426499	0.494	0.033
lateEry	CDCA4	0.725	0.525361	0.45	0.525361	0.5	0.037
lateEry	DLGAP5	0.724	0.554089	0.448	0.554089	0.465	0.013
lateEry	CLSPN	0.724	0.487691	0.448	0.487691	0.465	0.013
lateEry	TXNL1	0.723	0.403078	0.446	0.403078	0.603	0.113
lateEry	UQCC2	0.722	0.540043	0.444	0.540043	0.574	0.098
lateEry	CDC20	0.721	0.897426	0.442	0.897426	0.471	0.025
lateEry	REXO2	0.72	0.853444	0.44	0.853444	0.532	0.085
lateEry	PSMC2	0.72	0.391758	0.44	0.391758	0.545	0.076
lateEry	ACP1	0.72	0.360813	0.44	0.360813	0.671	0.165
lateEry	SRI	0.719	0.575207	0.438	0.575207	0.681	0.195
lateEry	DAAM1	0.719	0.526889	0.438	0.526889	0.503	0.047
lateEry	PPOX	0.719	0.486631	0.438	0.486631	0.468	0.023
lateEry	ARL6IP1	0.718	0.848124	0.436	0.848124	0.732	0.278
lateEry	STMN1	0.718	0.465202	0.436	0.465202	0.639	0.154
lateEry	DDX1	0.718	0.462631	0.436	0.462631	0.558	0.091
lateEry	UBE2C	0.717	0.932432	0.434	0.932432	0.477	0.038
lateEry	CTSE	0.717	0.602134	0.434	0.602134	0.439	0.004
lateEry	MRPL37	0.717	0.522581	0.434	0.522581	0.526	0.071
lateEry	NASP	0.716	0.484667	0.432	0.484667	0.555	0.093
lateEry	STOML2	0.716	0.480835	0.432	0.480835	0.581	0.115
lateEry	CPOX	0.715	0.598861	0.43	0.598861	0.455	0.018
lateEry	KLF1	0.715	0.525776	0.43	0.525776	0.435	0.004
lateEry	YBX3	0.715	0.501427	0.43	0.501427	0.519	0.068
lateEry	NUP37	0.715	0.490335	0.43	0.490335	0.506	0.059
lateEry	UBB	0.715	0.483233	0.43	0.483233	0.887	0.646
lateEry	ECI2	0.715	0.467481	0.43	0.467481	0.49	0.046
lateEry	CCNB1	0.714	0.761073	0.428	0.761073	0.455	0.023
lateEry	H2AFZ	0.714	0.689081	0.428	0.689081	0.79	0.421
lateEry	TAL1	0.714	0.55352	0.428	0.55352	0.435	0.006
lateEry	LXN	0.714	0.462637	0.428	0.462637	0.442	0.011
lateEry	GYPE	0.713	0.698346	0.426	0.698346	0.429	0.003
lateEry	ILF2	0.713	0.526902	0.426	0.526902	0.587	0.125
lateEry	TFDP2	0.713	0.452133	0.426	0.452133	0.477	0.039
lateEry	DEK	0.713	0.358956	0.426	0.358956	0.616	0.133
lateEry	KIF22	0.713	0.35451	0.426	0.35451	0.535	0.08
lateEry	ITGB3BP	0.713	0.336457	0.426	0.336457	0.494	0.049
lateEry	PDHA1	0.713	0.334207	0.426	0.334207	0.497	0.053
lateEry	TMPO	0.712	0.41063	0.424	0.41063	0.587	0.115
lateEry	HNRNPAB	0.711	0.463446	0.422	0.463446	0.481	0.044
lateEry	SLC43A3	0.711	0.455818	0.422	0.455818	0.471	0.038
lateEry	KEL	0.711	0.435451	0.422	0.435451	0.426	0.003
lateEry	PSMD2	0.711	0.39145	0.422	0.39145	0.568	0.107
lateEry	FDPS	0.711	0.334226	0.422	0.334226	0.565	0.105
lateEry	TSPO2	0.71	0.789811	0.42	0.789811	0.423	0.002
lateEry	MKI67	0.71	0.67609	0.42	0.67609	0.445	0.021
lateEry	SMIM5	0.71	0.581208	0.42	0.581208	0.432	0.01
lateEry	AP2M1	0.71	0.514346	0.42	0.514346	0.723	0.243
lateEry	CHAC2	0.71	0.42842	0.42	0.42842	0.435	0.012
lateEry	CCT5	0.709	0.431346	0.418	0.431346	0.568	0.113
lateEry	YBX1	0.708	0.705396	0.416	0.705396	0.739	0.256
lateEry	KPNA2	0.708	0.634265	0.416	0.634265	0.481	0.052
lateEry	MCM4	0.708	0.458816	0.416	0.458816	0.439	0.018
lateEry	CAST	0.707	0.517963	0.414	0.517963	0.652	0.18
lateEry	SLC43A1	0.707	0.482954	0.414	0.482954	0.426	0.01
lateEry	PNP	0.707	0.29358	0.414	0.29358	0.481	0.049
lateEry	NUCKS1	0.706	0.484332	0.412	0.484332	0.716	0.237
lateEry	HPRT1	0.706	0.460513	0.412	0.460513	0.558	0.108
lateEry	SSRP1	0.706	0.430304	0.412	0.430304	0.506	0.073
lateEry	MPDU1	0.706	0.394467	0.412	0.394467	0.481	0.053
lateEry	TRIM10	0.705	0.636149	0.41	0.636149	0.413	0.002
lateEry	HDGF	0.705	0.477691	0.41	0.477691	0.5	0.068
lateEry	ARV1	0.705	0.458737	0.41	0.458737	0.455	0.034
lateEry	POLR2I	0.705	0.433862	0.41	0.433862	0.639	0.173
lateEry	NPRL3	0.705	0.411797	0.41	0.411797	0.458	0.036
lateEry	PSMC3	0.705	0.391292	0.41	0.391292	0.587	0.132
lateEry	SAMM50	0.705	0.352305	0.41	0.352305	0.487	0.058
lateEry	NAA50	0.705	0.258529	0.41	0.258529	0.555	0.103
lateEry	PKLR	0.704	0.483423	0.408	0.483423	0.416	0.006
lateEry	PSMB5	0.704	0.433486	0.408	0.433486	0.519	0.087
lateEry	PSMD12	0.704	0.39193	0.408	0.39193	0.506	0.072
lateEry	AQP1	0.703	0.551816	0.406	0.551816	0.413	0.005
lateEry	CENPU	0.703	0.438879	0.406	0.438879	0.426	0.015
lateEry	RAD21	0.703	0.368804	0.406	0.368804	0.616	0.151
lateEry	SUPT16H	0.703	0.365097	0.406	0.365097	0.5	0.069
lateEry	ABHD5	0.703	0.252185	0.406	0.252185	0.519	0.079
lateEry	PAICS	0.702	0.630512	0.404	0.630512	0.455	0.044
lateEry	GLRX5	0.702	0.512034	0.404	0.512034	0.432	0.021
lateEry	CBX5	0.702	0.351151	0.404	0.351151	0.487	0.061
lateEry	SNRNP25	0.702	0.340098	0.404	0.340098	0.519	0.084
lateEry	RUVBL2	0.701	0.509655	0.402	0.509655	0.471	0.055
lateEry	PRKDC	0.701	0.423836	0.402	0.423836	0.503	0.076
lateEry	BCAP29	0.701	0.343339	0.402	0.343339	0.461	0.043
lateEry	CARHSP1	0.701	0.31492	0.402	0.31492	0.584	0.131
cDC	LST1	0.875	1.43473	0.75	1.43473	0.969	0.426
cDC	FTH1	0.875	1.07938	0.75	1.07938	0.996	0.781
cDC	AIF1	0.873	1.42911	0.746	1.42911	0.957	0.409
cDC	HLA-DRA	0.867	1.25523	0.734	1.25523	0.994	0.558
cDC	SAT1	0.855	1.28665	0.71	1.28665	0.96	0.514
cDC	HLA-DRB1	0.855	1.23737	0.71	1.23737	0.962	0.506
cDC	FCER1G	0.854	1.18888	0.708	1.18888	0.97	0.482
cDC	IFITM3	0.852	1.59917	0.704	1.59917	0.879	0.299
cDC	FTL	0.849	1.03171	0.698	1.03171	0.997	0.964
cDC	HLA-DPA1	0.846	1.35336	0.692	1.35336	0.911	0.358
cDC	CD74	0.84	0.966098	0.68	0.966098	0.993	0.753
cDC	CST3	0.829	1.15776	0.658	1.15776	0.887	0.269
cDC	PSAP	0.825	1.07522	0.65	1.07522	0.928	0.467
cDC	HLA-DRB5	0.823	1.2753	0.646	1.2753	0.838	0.272
cDC	IFI30	0.821	1.24273	0.642	1.24273	0.813	0.188
cDC	HLA-DPB1	0.812	1.20435	0.624	1.20435	0.925	0.463
cDC	S100A11	0.809	0.918656	0.618	0.918656	0.956	0.58
cDC	NPC2	0.797	0.973053	0.594	0.973053	0.889	0.411
cDC	CTSS	0.797	0.89661	0.594	0.89661	0.936	0.47
cDC	TYROBP	0.789	0.79124	0.578	0.79124	0.979	0.57
cDC	TMSB10	0.785	0.471909	0.57	0.471909	0.994	0.974
cDC	SERPINA1	0.776	1.08934	0.552	1.08934	0.755	0.209
cDC	TIMP1	0.766	1.07464	0.532	1.07464	0.743	0.245
cDC	S100A6	0.756	0.590123	0.512	0.590123	0.987	0.861
cDC	FCN1	0.752	0.769314	0.504	0.769314	0.862	0.351
cDC	C1orf162	0.748	0.87266	0.496	0.87266	0.726	0.229
cDC	OAZ1	0.745	0.528812	0.49	0.528812	0.98	0.821
cDC	GABARAP	0.743	0.704674	0.486	0.704674	0.86	0.435
cDC	COTL1	0.741	0.848799	0.482	0.848799	0.702	0.21
cDC	ACTB	0.741	0.411955	0.482	0.411955	0.997	0.989
cDC	S100A4	0.737	0.536327	0.474	0.536327	0.98	0.866
cDC	CLEC12A	0.732	0.857362	0.464	0.857362	0.657	0.178
cDC	HLA-DMA	0.729	0.924326	0.458	0.924326	0.661	0.225
cDC	ZFP36	0.728	0.697142	0.456	0.697142	0.826	0.384
cDC	CFP	0.727	0.894387	0.454	0.894387	0.633	0.172
cDC	CALM2	0.726	0.505256	0.452	0.505256	0.963	0.734
cDC	NEAT1	0.725	0.668076	0.45	0.668076	0.901	0.535
cDC	FCGRT	0.722	0.749415	0.444	0.749415	0.677	0.236
cDC	MS4A7	0.718	1.22201	0.436	1.22201	0.526	0.095
cDC	FGL2	0.718	0.72522	0.436	0.72522	0.667	0.202
cDC	CD68	0.715	0.981083	0.43	0.981083	0.55	0.125
cDC	S100A10	0.714	0.593809	0.428	0.593809	0.896	0.582
cDC	RPS9	0.708	0.344457	0.416	0.344457	0.987	0.949
cDC	GSTP1	0.704	0.577054	0.408	0.577054	0.835	0.478
cDC	STXBP2	0.703	0.723022	0.406	0.723022	0.705	0.326
cDC	PYCARD	0.703	0.590822	0.406	0.590822	0.763	0.347
cDC	LGALS2	0.702	0.846488	0.404	0.846488	0.607	0.195
cDC	CSTB	0.702	0.657645	0.404	0.657645	0.719	0.325
cDC	ARPC1B	0.702	0.560915	0.404	0.560915	0.857	0.537
cDC	LY96	0.701	0.632814	0.402	0.632814	0.655	0.227
cDC	DUSP1	0.701	0.479654	0.402	0.479654	0.799	0.352
T	RPS27	0.877	0.634033	0.754	0.634033	1	0.989
T	RPS29	0.87	0.657219	0.74	0.657219	1	0.975
T	TRAC	0.846	1.61155	0.692	1.61155	0.804	0.152
T	RPS6	0.83	0.66562	0.66	0.66562	1	0.97
T	EEF1A1	0.828	0.623371	0.656	0.623371	0.999	0.981
T	IL32	0.822	1.2202	0.644	1.2202	0.865	0.247
T	RPL30	0.819	0.661016	0.638	0.661016	0.996	0.918
T	RPL13	0.817	0.578921	0.634	0.578921	1	0.975
T	RPS25	0.816	0.636867	0.632	0.636867	0.99	0.941
T	RPL3	0.816	0.625624	0.632	0.625624	0.996	0.949
T	RPL13A	0.816	0.493512	0.632	0.493512	0.999	0.986
T	RPL23A	0.811	0.60039	0.622	0.60039	0.993	0.934
T	RPL31	0.81	0.638218	0.62	0.638218	0.992	0.938
T	RPS15A	0.807	0.490043	0.614	0.490043	0.999	0.98
T	RPS4X	0.804	0.562362	0.608	0.562362	0.997	0.959
T	RPS27A	0.803	0.545691	0.606	0.545691	0.996	0.976
T	RPS18	0.8	0.520525	0.6	0.520525	1	0.98
T	RPLP2	0.796	0.487185	0.592	0.487185	1	0.977
T	RPL41	0.794	0.396607	0.588	0.396607	1	0.992
T	CD3D	0.792	1.28036	0.584	1.28036	0.725	0.143
T	RPS3	0.792	0.535025	0.584	0.535025	0.997	0.953
T	RPL10	0.791	0.456014	0.582	0.456014	0.999	0.99
T	RPL6	0.786	0.638061	0.572	0.638061	0.981	0.89
T	RPS12	0.782	0.526154	0.564	0.526154	1	0.975
T	RPL5	0.777	0.666981	0.554	0.666981	0.967	0.824
T	RPL21	0.777	0.454546	0.554	0.454546	0.999	0.989
T	RPSA	0.774	0.68042	0.548	0.68042	0.95	0.796
T	IFITM1	0.77	0.874118	0.54	0.874118	0.835	0.344
T	RPL11	0.768	0.449024	0.536	0.449024	0.999	0.976
T	RPL34	0.766	0.431633	0.532	0.431633	0.998	0.986
T	LTB	0.764	1.66158	0.528	1.66158	0.616	0.125
T	RPL10A	0.763	0.596709	0.526	0.596709	0.97	0.878
T	RPS14	0.762	0.412107	0.524	0.412107	0.998	0.978
T	RPL36	0.761	0.467173	0.522	0.467173	0.997	0.956
T	RPS20	0.756	0.535856	0.512	0.535856	0.985	0.908
T	CD3E	0.755	1.10031	0.51	1.10031	0.654	0.133
T	RPS7	0.754	0.518127	0.508	0.518127	0.983	0.9
T	RPL9	0.753	0.535389	0.506	0.535389	0.982	0.914
T	RPS28	0.753	0.388418	0.506	0.388418	0.999	0.976
T	RPL35A	0.752	0.445854	0.504	0.445854	0.997	0.964
T	RPL27A	0.752	0.422433	0.504	0.422433	0.999	0.96
T	TRBC2	0.749	1.24606	0.498	1.24606	0.648	0.173
T	RPL32	0.748	0.421109	0.496	0.421109	0.999	0.979
T	MALAT1	0.746	0.478854	0.492	0.478854	0.999	0.997
T	RPL19	0.745	0.433145	0.49	0.433145	0.99	0.958
T	RPL18A	0.737	0.430516	0.474	0.430516	0.996	0.966
T	CD3G	0.729	1.14519	0.458	1.14519	0.558	0.096
T	RPL4	0.727	0.575067	0.454	0.575067	0.929	0.793
T	RPS8	0.727	0.423854	0.454	0.423854	0.995	0.959
T	IL7R	0.724	1.58008	0.448	1.58008	0.473	0.031
T	RPS17	0.724	0.491994	0.448	0.491994	0.974	0.888
T	RPL17	0.723	0.547859	0.446	0.547859	0.937	0.822
T	RPL14	0.721	0.413267	0.442	0.413267	0.989	0.933
T	CD52	0.718	0.581289	0.436	0.581289	0.964	0.721
T	RPS10	0.718	0.463522	0.436	0.463522	0.973	0.871
T	RPS19	0.717	0.366344	0.434	0.366344	0.998	0.979
T	RPL22	0.713	0.53377	0.426	0.53377	0.931	0.809
T	RPL15	0.713	0.366349	0.426	0.366349	0.995	0.949
T	RPL7	0.712	0.380344	0.424	0.380344	0.995	0.958
T	RPS23	0.712	0.378613	0.424	0.378613	0.993	0.95
CTL	CCL5	0.945	1.83875	0.89	1.83875	1	0.334
CTL	IL32	0.87	1.3262	0.74	1.3262	0.952	0.353
CTL	B2M	0.829	0.47844	0.658	0.47844	1	0.998
CTL	NKG7	0.828	1.06842	0.656	1.06842	0.943	0.334
CTL	MALAT1	0.8	0.567495	0.6	0.567495	1	0.998
CTL	CST7	0.797	1.1772	0.594	1.1772	0.784	0.207
CTL	CD3D	0.793	1.18831	0.586	1.18831	0.78	0.244
CTL	TRAC	0.789	1.15503	0.578	1.15503	0.793	0.268
CTL	GZMA	0.784	1.26575	0.568	1.26575	0.74	0.194
CTL	CMC1	0.781	1.89196	0.562	1.89196	0.639	0.115
CTL	HLA-A	0.773	0.574935	0.546	0.574935	0.996	0.923
CTL	CD3E	0.769	1.20621	0.538	1.20621	0.709	0.224
CTL	HLA-C	0.752	0.518617	0.504	0.518617	0.996	0.923
CTL	RPS29	0.741	0.390036	0.482	0.390036	1	0.98
CTL	HCST	0.736	0.783169	0.472	0.783169	0.806	0.532
CTL	CCL4	0.733	1.74576	0.466	1.74576	0.581	0.139
CTL	HLA-B	0.72	0.425875	0.44	0.425875	0.982	0.934
CTL	TRGC2	0.714	1.47192	0.428	1.47192	0.502	0.083
CTL	CD3G	0.714	1.08791	0.428	1.08791	0.573	0.177
CTL	TRBC2	0.713	1.05114	0.426	1.05114	0.634	0.258
CTL	GZMM	0.709	1.19636	0.418	1.19636	0.529	0.134
CTL	RPS27	0.703	0.2748	0.406	0.2748	1	0.991
B	CD74	0.968	1.69302	0.936	1.69302	1	0.772
B	CD79A	0.925	2.40712	0.85	2.40712	0.881	0.072
B	HLA-DRA	0.92	1.36412	0.84	1.36412	0.987	0.593
B	MS4A1	0.897	2.43449	0.794	2.43449	0.804	0.024
B	HLA-DPB1	0.852	1.08501	0.704	1.08501	0.949	0.499
B	CD79B	0.843	1.87772	0.686	1.87772	0.747	0.097
B	HLA-DRB1	0.829	0.958199	0.658	0.958199	0.958	0.543
B	CD37	0.824	1.11155	0.648	1.11155	0.91	0.518
B	HLA-DQB1	0.823	1.42697	0.646	1.42697	0.779	0.207
B	RPS27	0.813	0.474149	0.626	0.474149	1	0.99
B	HLA-DPA1	0.806	1.00954	0.612	1.00954	0.878	0.404
B	RPL13A	0.804	0.437449	0.608	0.437449	1	0.988
B	RPLP2	0.788	0.436833	0.576	0.436833	0.997	0.981
B	MEF2C	0.76	1.25444	0.52	1.25444	0.667	0.214
B	RPL23A	0.756	0.444311	0.512	0.444311	0.997	0.944
B	RPS29	0.756	0.402256	0.512	0.402256	1	0.979
B	RPL41	0.752	0.322049	0.504	0.322049	1	0.993
B	RPS8	0.751	0.428406	0.502	0.428406	1	0.964
B	HLA-DQA2	0.749	1.18288	0.498	1.18288	0.625	0.16
B	RPS11	0.749	0.458836	0.498	0.458836	0.994	0.915
B	EEF1A1	0.745	0.378313	0.49	0.378313	1	0.984
B	RPS23	0.741	0.424253	0.482	0.424253	1	0.957
B	RPS25	0.74	0.419605	0.48	0.419605	1	0.948
B	RPL13	0.74	0.339527	0.48	0.339527	1	0.979
B	MALAT1	0.738	0.426096	0.476	0.426096	1	0.998
B	PTMA	0.738	0.395214	0.476	0.395214	0.994	0.973
B	RPS18	0.737	0.364839	0.474	0.364839	0.997	0.983
B	RPS6	0.737	0.358913	0.474	0.358913	1	0.975
B	HLA-DQA1	0.732	1.20501	0.464	1.20501	0.574	0.139
B	LINC01781	0.73	1.70377	0.46	1.70377	0.471	0.014
B	RPL11	0.726	0.333478	0.452	0.333478	1	0.979
B	RPS20	0.722	0.435107	0.444	0.435107	0.987	0.92
B	CD52	0.719	0.488098	0.438	0.488098	0.971	0.76
B	RPL21	0.718	0.312827	0.436	0.312827	1	0.991
B	RPS27A	0.717	0.336824	0.434	0.336824	1	0.979
B	LINC00926	0.716	1.49956	0.432	1.49956	0.439	0.009
B	RPL30	0.716	0.404461	0.432	0.404461	0.978	0.932
B	RPL8	0.716	0.384575	0.432	0.384575	0.99	0.949
B	RPL27A	0.715	0.332178	0.43	0.332178	0.994	0.967
B	RPL32	0.714	0.294694	0.428	0.294694	1	0.982
B	BANK1	0.712	1.40497	0.424	1.40497	0.433	0.012
B	RPL9	0.707	0.390431	0.414	0.390431	0.99	0.925
GMP	PRSS57	0.999	2.77338	0.998	2.77338	1	0.027
GMP	RPLP1	0.977	0.877029	0.954	0.877029	1	0.989
GMP	MPO	0.957	3.62827	0.914	3.62827	0.929	0.05
GMP	RPS24	0.942	0.805134	0.884	0.805134	1	0.939
GMP	STMN1	0.936	1.39462	0.872	1.39462	1	0.181
GMP	RPS23	0.934	0.829396	0.868	0.829396	1	0.959
GMP	RPS18	0.919	0.774523	0.838	0.774523	1	0.984
GMP	IGLL1	0.915	1.94012	0.83	1.94012	0.857	0.032
GMP	RPL37A	0.914	0.827619	0.828	0.827619	1	0.958
GMP	RPS12	0.913	0.718063	0.826	0.718063	1	0.98
GMP	RPS14	0.91	0.602045	0.82	0.602045	1	0.982
GMP	RPL35	0.908	0.700067	0.816	0.700067	1	0.955
GMP	MIF	0.906	1.44607	0.812	1.44607	0.929	0.49
GMP	RPS11	0.903	0.688083	0.806	0.688083	1	0.92
GMP	RPS28	0.902	0.647294	0.804	0.647294	1	0.981
GMP	GAPDH	0.89	0.902078	0.78	0.902078	1	0.821
GMP	RPS2	0.889	0.815368	0.778	0.815368	1	0.871
GMP	HMGA1	0.887	1.38658	0.774	1.38658	0.857	0.088
GMP	CALR	0.886	1.923	0.772	1.923	0.929	0.346
GMP	RPS8	0.883	0.742402	0.766	0.742402	0.929	0.967
GMP	RPS5	0.881	0.684757	0.762	0.684757	1	0.888
GMP	RPL32	0.881	0.531815	0.762	0.531815	1	0.983
GMP	MT-CO3	0.876	0.819099	0.752	0.819099	1	0.955
GMP	RPS15	0.876	0.464946	0.752	0.464946	1	0.985
GMP	SERPINB1	0.871	1.28526	0.742	1.28526	0.929	0.248
GMP	RPS17	0.871	0.762994	0.742	0.762994	1	0.906
GMP	AC084033.3	0.864	1.37781	0.728	1.37781	0.786	0.067
GMP	MGST1	0.863	1.31092	0.726	1.31092	0.857	0.15
GMP	RPL37	0.86	0.686229	0.72	0.686229	1	0.953
GMP	RPL12	0.859	0.596103	0.718	0.596103	1	0.97
GMP	RPL7A	0.856	0.83801	0.712	0.83801	0.929	0.876
GMP	BEX3	0.854	1.15402	0.708	1.15402	0.786	0.068
GMP	RPL23	0.854	0.70705	0.708	0.70705	1	0.848
GMP	PRTN3	0.852	3.37643	0.704	3.37643	0.714	0.018
GMP	SMIM24	0.852	1.34821	0.704	1.34821	0.714	0.011
GMP	RPL36	0.852	0.668712	0.704	0.668712	1	0.965
GMP	RPS19	0.851	0.624046	0.702	0.624046	1	0.983
GMP	ELANE	0.847	2.83451	0.694	2.83451	0.714	0.036
GMP	RNASE2	0.846	1.3859	0.692	1.3859	0.786	0.074
GMP	RPS21	0.845	0.730989	0.69	0.730989	0.929	0.89
GMP	RPS4X	0.844	0.658318	0.688	0.658318	0.929	0.967
GMP	RPLP2	0.843	0.467448	0.686	0.467448	1	0.982
GMP	RPLP0	0.839	0.816965	0.678	0.816965	0.929	0.802
GMP	RPL9	0.839	0.501033	0.678	0.501033	1	0.928
GMP	RPS3	0.834	0.541035	0.668	0.541035	1	0.962
GMP	RPL27A	0.834	0.504294	0.668	0.504294	1	0.968
GMP	RPS3A	0.833	0.673355	0.666	0.673355	0.929	0.949
GMP	P4HB	0.83	1.37824	0.66	1.37824	0.786	0.152
GMP	TUBA1B	0.828	0.815959	0.656	0.815959	0.929	0.458
GMP	PAICS	0.821	0.82652	0.642	0.82652	0.714	0.066
GMP	CPA3	0.82	1.36698	0.64	1.36698	0.643	0.003
GMP	HSPB1	0.82	1.15793	0.64	1.15793	0.786	0.186
GMP	CANX	0.82	1.00538	0.64	1.00538	0.857	0.208
GMP	RPS26	0.815	0.783856	0.63	0.783856	0.929	0.691
GMP	RPL18A	0.812	0.449698	0.624	0.449698	0.929	0.973
GMP	AZU1	0.81	2.99516	0.62	2.99516	0.643	0.037
GMP	MYB	0.81	1.0283	0.62	1.0283	0.643	0.024
GMP	CDCA7	0.808	1.21175	0.616	1.21175	0.643	0.029
GMP	CNPY2	0.806	0.891326	0.612	0.891326	0.786	0.151
GMP	HMGN2	0.805	0.853133	0.61	0.853133	0.929	0.563
GMP	C1QBP	0.804	1.05721	0.608	1.05721	0.643	0.035
GMP	RPL39	0.802	0.558496	0.604	0.558496	1	0.979
GMP	SOX4	0.801	0.949226	0.602	0.949226	0.714	0.084
GMP	RPL19	0.801	0.476835	0.602	0.476835	1	0.965
GMP	MRPS12	0.798	0.548947	0.596	0.548947	0.786	0.142
GMP	DYNLL1	0.797	0.80705	0.594	0.80705	1	0.441
GMP	CDK6	0.796	1.01262	0.592	1.01262	0.643	0.05
GMP	XBP1	0.794	0.971683	0.588	0.971683	0.714	0.108
GMP	MZT2B	0.794	0.595007	0.588	0.595007	0.714	0.102
GMP	DUT	0.793	1.18459	0.586	1.18459	0.714	0.129
GMP	H2AFZ	0.792	0.90167	0.584	0.90167	0.857	0.442
GMP	PTMA	0.792	0.446474	0.584	0.446474	1	0.974
GMP	HSP90AB1	0.791	0.809519	0.582	0.809519	0.857	0.357
GMP	RPL18	0.791	0.416237	0.582	0.416237	1	0.943
GMP	HSP90B1	0.79	0.970938	0.58	0.970938	0.786	0.258
GMP	NPM3	0.79	0.737829	0.58	0.737829	0.643	0.057
GMP	ATP5MC2	0.79	0.569063	0.58	0.569063	1	0.712
GMP	HINT1	0.789	0.720761	0.578	0.720761	0.857	0.617
GMP	RPL36A	0.789	0.548703	0.578	0.548703	0.929	0.876
GMP	NUCB2	0.788	0.951321	0.576	0.951321	0.714	0.132
GMP	RPS10	0.788	0.561361	0.576	0.561361	1	0.893
GMP	MYC	0.787	1.09979	0.574	1.09979	0.643	0.067
GMP	RPL41	0.787	0.303362	0.574	0.303362	1	0.993
GMP	TIMM13	0.786	0.782261	0.572	0.782261	0.857	0.233
GMP	RPL7	0.784	0.444169	0.568	0.444169	1	0.965
GMP	PA2G4	0.783	0.942435	0.566	0.942435	0.857	0.248
GMP	FABP5	0.782	1.01521	0.564	1.01521	0.643	0.082
GMP	TUFM	0.781	0.873752	0.562	0.873752	0.857	0.273
GMP	CMPK1	0.781	0.617802	0.562	0.617802	0.714	0.12
GMP	RPS13	0.781	0.417315	0.562	0.417315	1	0.944
GMP	ANKRD28	0.78	0.892255	0.56	0.892255	0.643	0.074
GMP	COX5A	0.78	0.685751	0.56	0.685751	0.857	0.228
GMP	MT-ND1	0.78	0.643665	0.56	0.643665	0.929	0.797
GMP	TXN	0.779	0.860961	0.558	0.860961	0.857	0.311
GMP	RPL13	0.779	0.408813	0.558	0.408813	1	0.98
GMP	RPS7	0.777	0.464481	0.554	0.464481	1	0.917
GMP	RPL8	0.777	0.398065	0.554	0.398065	1	0.952
GMP	CTSG	0.775	1.44582	0.55	1.44582	0.571	0.019
GMP	PCLAF	0.775	0.791685	0.55	0.791685	0.714	0.127
GMP	NAP1L1	0.775	0.712402	0.55	0.712402	0.857	0.546
GMP	RPL38	0.775	0.491074	0.55	0.491074	1	0.921
GMP	RPL26	0.773	0.39999	0.546	0.39999	1	0.974
GMP	GYPC	0.771	0.939272	0.542	0.939272	0.857	0.287
GMP	DPM3	0.77	0.65759	0.54	0.65759	0.714	0.14
GMP	HSPD1	0.768	0.700622	0.536	0.700622	0.714	0.153
GMP	RPL22L1	0.767	1.02044	0.534	1.02044	0.714	0.211
GMP	NCL	0.766	0.882163	0.532	0.882163	0.786	0.333
GMP	RPL10A	0.766	0.461554	0.532	0.461554	1	0.898
GMP	SEC61G	0.765	1.08466	0.53	1.08466	0.929	0.506
GMP	SNHG19	0.763	1.15908	0.526	1.15908	0.571	0.052
GMP	LSM5	0.763	0.887347	0.526	0.887347	0.786	0.296
GMP	RPS29	0.763	0.393048	0.526	0.393048	1	0.98
GMP	RPS6	0.762	0.555699	0.524	0.555699	1	0.977
GMP	OSTC	0.759	0.945176	0.518	0.945176	0.786	0.231
GMP	RPS27A	0.759	0.412525	0.518	0.412525	1	0.98
GMP	MRPL57	0.756	0.667713	0.512	0.667713	0.786	0.231
GMP	CCDC34	0.755	1.03203	0.51	1.03203	0.571	0.06
GMP	YWHAE	0.755	0.778183	0.51	0.778183	0.857	0.342
GMP	IMPDH2	0.755	0.7228	0.51	0.7228	0.643	0.117
GMP	PEBP1	0.754	0.619488	0.508	0.619488	0.786	0.235
GMP	SSR3	0.754	0.543626	0.508	0.543626	0.857	0.272
GMP	RPL28	0.754	0.320827	0.508	0.320827	1	0.986
GMP	EBNA1BP2	0.752	0.95079	0.504	0.95079	0.571	0.067
GMP	C12orf57	0.752	0.551935	0.504	0.551935	0.786	0.224
GMP	H2AFV	0.751	0.722103	0.502	0.722103	0.643	0.12
GMP	CAT	0.749	0.760028	0.498	0.760028	0.714	0.17
GMP	METAP2	0.749	0.512712	0.498	0.512712	0.786	0.22
GMP	KHDRBS1	0.749	0.489599	0.498	0.489599	0.643	0.113
GMP	RANBP1	0.748	1.01025	0.496	1.01025	0.643	0.17
GMP	SNRPE	0.748	0.737472	0.496	0.737472	0.786	0.283
GMP	FKBP2	0.747	0.849218	0.494	0.849218	0.714	0.194
GMP	LDHB	0.746	0.751195	0.492	0.751195	0.786	0.349
GMP	RPA3	0.746	0.720634	0.492	0.720634	0.714	0.172
GMP	ECHS1	0.746	0.602482	0.492	0.602482	0.643	0.122
GMP	MS4A3	0.745	1.0871	0.49	1.0871	0.5	0.008
GMP	UQCRH	0.745	0.690008	0.49	0.690008	0.857	0.508
GMP	RPL24	0.745	0.397619	0.49	0.397619	1	0.869
GMP	GGCT	0.744	0.696304	0.488	0.696304	0.571	0.08
GMP	SERBP1	0.743	0.623233	0.486	0.623233	0.857	0.346
GMP	EGFL7	0.74	0.783167	0.48	0.783167	0.5	0.022
GMP	ATP5MC1	0.739	0.802721	0.478	0.802721	0.714	0.238
GMP	ROMO1	0.739	0.473108	0.478	0.473108	0.857	0.294
GMP	RPL22	0.739	0.437784	0.478	0.437784	0.929	0.835
GMP	SPINK2	0.738	1.12085	0.476	1.12085	0.5	0.022
GMP	NPM1	0.738	0.75621	0.476	0.75621	0.786	0.518
GMP	SET	0.736	0.888448	0.472	0.888448	0.857	0.485
GMP	VAMP8	0.733	0.648904	0.466	0.648904	0.857	0.494
GMP	FBL	0.733	0.624732	0.466	0.624732	0.714	0.226
GMP	ARMH1	0.733	0.61129	0.466	0.61129	0.5	0.026
GMP	EIF4EBP1	0.733	0.5146	0.466	0.5146	0.643	0.14
GMP	CBWD1	0.733	0.428652	0.466	0.428652	0.571	0.086
GMP	ENO1	0.732	0.775112	0.464	0.775112	0.786	0.409
GMP	GBE1	0.731	0.549414	0.462	0.549414	0.5	0.032
GMP	SMS	0.731	0.347485	0.462	0.347485	0.714	0.181
GMP	TMEM256	0.731	0.329225	0.462	0.329225	0.786	0.234
GMP	GLUL	0.73	0.698075	0.46	0.698075	0.714	0.194
GMP	EEF1E1	0.73	0.599861	0.46	0.599861	0.571	0.102
GMP	FAH	0.73	0.572254	0.46	0.572254	0.5	0.041
GMP	SRP72	0.73	0.520831	0.46	0.520831	0.643	0.151
GMP	RPSA	0.73	0.460186	0.46	0.460186	0.929	0.829
GMP	NHP2	0.728	0.546469	0.456	0.546469	0.714	0.223
GMP	CST7	0.728	0.447177	0.456	0.447177	0.786	0.231
GMP	BRI3BP	0.728	0.370814	0.456	0.370814	0.5	0.034
GMP	SRSF2	0.727	0.980322	0.454	0.980322	0.643	0.157
GMP	HDLBP	0.727	0.742661	0.454	0.742661	0.571	0.105
GMP	HSPE1	0.727	0.480381	0.454	0.480381	0.714	0.195
GMP	RPL13A	0.727	0.273853	0.454	0.273853	1	0.989
GMP	DDOST	0.726	0.639009	0.452	0.639009	0.643	0.151
GMP	ATP5ME	0.725	0.663469	0.45	0.663469	1	0.611
GMP	PRKDC	0.725	0.428569	0.45	0.428569	0.571	0.1
GMP	ZFAS1	0.724	0.582007	0.448	0.582007	0.857	0.459
GMP	UFC1	0.724	0.474472	0.448	0.474472	0.786	0.269
GMP	ACADVL	0.723	0.743907	0.446	0.743907	0.5	0.048
GMP	RAN	0.723	0.708924	0.446	0.708924	0.714	0.36
GMP	HNRNPA1	0.723	0.603723	0.446	0.603723	0.857	0.729
GMP	RPS16	0.723	0.37487	0.446	0.37487	1	0.949
GMP	RPL3	0.723	0.373492	0.446	0.373492	1	0.958
GMP	STT3B	0.722	0.578382	0.444	0.578382	0.571	0.1
GMP	PSMB5	0.722	0.500772	0.444	0.500772	0.571	0.112
GMP	DDX21	0.722	0.488473	0.444	0.488473	0.786	0.244
GMP	CSDE1	0.721	0.552863	0.442	0.552863	0.857	0.32
GMP	RPS15A	0.721	0.357672	0.442	0.357672	1	0.984
GMP	HMGN1	0.72	0.677225	0.44	0.677225	0.643	0.171
GMP	SNRPG	0.719	0.803399	0.438	0.803399	0.857	0.349
GMP	RUNX1	0.718	1.06689	0.436	1.06689	0.5	0.054
GMP	NBDY	0.718	0.593285	0.436	0.593285	0.571	0.109
GMP	RPL14	0.718	0.366473	0.436	0.366473	0.929	0.945
GMP	ARL2	0.717	0.736092	0.434	0.736092	0.571	0.118
GMP	CDK2AP1	0.717	0.576839	0.434	0.576839	0.5	0.055
GMP	TPT1	0.717	0.319982	0.434	0.319982	1	0.932
GMP	NDUFV1	0.716	0.764754	0.432	0.764754	0.571	0.128
GMP	USP22	0.715	0.708771	0.43	0.708771	0.5	0.059
GMP	EEF1B2	0.715	0.643173	0.43	0.643173	0.786	0.586
GMP	AASDHPPT	0.714	0.849523	0.428	0.849523	0.5	0.067
GMP	UQCRQ	0.714	0.767321	0.428	0.767321	0.857	0.41
GMP	SEC61B	0.714	0.738902	0.428	0.738902	0.857	0.4
GMP	SYNCRIP	0.714	0.590271	0.428	0.590271	0.571	0.127
GMP	C1QTNF4	0.714	0.542942	0.428	0.542942	0.429	0.001
GMP	BZW2	0.714	0.515954	0.428	0.515954	0.5	0.064
GMP	TFDP2	0.714	0.392666	0.428	0.392666	0.5	0.064
GMP	SRSF10	0.713	0.617213	0.426	0.617213	0.643	0.178
GMP	SNU13	0.713	0.45662	0.426	0.45662	0.857	0.317
GMP	GADD45GIP1	0.712	0.748855	0.424	0.748855	0.5	0.068
GMP	LRRC75A	0.712	0.507913	0.424	0.507913	0.5	0.065
GMP	CALU	0.712	0.283296	0.424	0.283296	0.5	0.064
GMP	SLC25A3	0.708	0.646205	0.416	0.646205	0.786	0.392
GMP	HPRT1	0.708	0.616112	0.416	0.616112	0.571	0.134
GMP	SNRPF	0.708	0.479759	0.416	0.479759	0.714	0.252
GMP	TMED2	0.707	0.540206	0.414	0.540206	0.786	0.319
GMP	RPL5	0.707	0.390828	0.414	0.390828	1	0.854
GMP	EIF1AX	0.706	0.637205	0.412	0.637205	0.714	0.312
GMP	GNAS	0.706	0.569476	0.412	0.569476	0.643	0.188
GMP	SNRPD1	0.705	0.693416	0.41	0.693416	0.714	0.281
GMP	TUBB	0.705	0.393321	0.41	0.393321	0.857	0.396
GMP	MT-ND3	0.705	0.312981	0.41	0.312981	1	0.903
GMP	SPCS3	0.704	0.487326	0.408	0.487326	0.643	0.186
GMP	UQCC2	0.704	0.332933	0.408	0.332933	0.571	0.125
GMP	RPL11	0.704	0.263824	0.408	0.263824	1	0.981
GMP	CPSF6	0.703	0.653637	0.406	0.653637	0.5	0.086
GMP	CMSS1	0.703	0.297116	0.406	0.297116	0.5	0.076
GMP	SMARCA2	0.702	0.913886	0.404	0.913886	0.5	0.082
GMP	TFB2M	0.701	0.870857	0.402	0.870857	0.429	0.025
GMP	PM20D2	0.701	0.612774	0.402	0.612774	0.429	0.025
ProB-II	CD79B	0.993	3.00867	0.986	3.00867	1	0.132
ProB-II	IGHM	0.987	2.50967	0.974	2.50967	1	0.198
ProB-II	TCL1A	0.978	3.61016	0.956	3.61016	0.962	0.021
ProB-II	VPREB3	0.974	2.8581	0.948	2.8581	0.962	0.034
ProB-II	PTMA	0.947	1.17664	0.894	1.17664	1	0.974
ProB-II	STMN1	0.937	2.22985	0.874	2.22985	0.923	0.179
ProB-II	SOX4	0.887	2.29382	0.774	2.29382	0.808	0.083
ProB-II	CD24	0.878	2.41939	0.756	2.41939	0.769	0.026
ProB-II	CD74	0.876	0.934652	0.752	0.934652	1	0.784
ProB-II	CD9	0.869	2.21991	0.738	2.21991	0.769	0.059
ProB-II	TRAM1	0.858	1.51149	0.716	1.51149	0.846	0.298
ProB-II	H3F3B	0.858	0.943143	0.716	0.943143	0.962	0.834
ProB-II	CXCR4	0.845	1.67214	0.69	1.67214	0.808	0.321
ProB-II	VPREB1	0.84	2.49099	0.68	2.49099	0.692	0.019
ProB-II	IGLL1	0.835	2.59724	0.67	2.59724	0.692	0.031
ProB-II	RPS11	0.819	0.691021	0.638	0.691021	1	0.92
ProB-II	IGLL5	0.817	0.931231	0.634	0.931231	0.654	0.03
ProB-II	HLA-DRA	0.799	0.772011	0.598	0.772011	1	0.615
ProB-II	SLC25A6	0.795	0.848436	0.59	0.848436	0.885	0.676
ProB-II	TIFA	0.794	1.94622	0.588	1.94622	0.615	0.054
ProB-II	LAPTM5	0.794	1.00144	0.588	1.00144	0.885	0.572
ProB-II	CMTM8	0.786	2.33854	0.572	2.33854	0.577	0.009
ProB-II	RPL15	0.786	0.531438	0.572	0.531438	1	0.958
ProB-II	CD79A	0.782	1.51884	0.564	1.51884	0.654	0.117
ProB-II	SUB1	0.773	0.89402	0.546	0.89402	0.846	0.633
ProB-II	H3F3A	0.764	0.633123	0.528	0.633123	0.962	0.876
ProB-II	FCRLA	0.761	1.94822	0.522	1.94822	0.538	0.026
ProB-II	PRDX1	0.759	1.28159	0.518	1.28159	0.692	0.342
ProB-II	HNRNPA1	0.757	0.809657	0.514	0.809657	0.885	0.729
ProB-II	CD37	0.753	0.927609	0.506	0.927609	0.846	0.54
ProB-II	MZB1	0.749	1.48178	0.498	1.48178	0.577	0.102
ProB-II	VDAC1	0.74	1.44065	0.48	1.44065	0.577	0.194
ProB-II	ATP5F1C	0.732	1.02545	0.464	1.02545	0.615	0.271
ProB-II	PCDH9	0.727	1.83442	0.454	1.83442	0.462	0.011
ProB-II	MDM4	0.727	1.31466	0.454	1.31466	0.654	0.38
ProB-II	CD72	0.726	1.75554	0.452	1.75554	0.462	0.015
ProB-II	FOXP1	0.721	1.18376	0.442	1.18376	0.615	0.333
ProB-II	IGHD	0.72	1.30763	0.44	1.30763	0.462	0.023
ProB-II	SPIB	0.719	1.76355	0.438	1.76355	0.462	0.034
ProB-II	ACTG1	0.715	0.938848	0.43	0.938848	0.769	0.675
ProB-II	RCSD1	0.712	1.27332	0.424	1.27332	0.5	0.107
ProB-II	UBB	0.712	0.68062	0.424	0.68062	0.846	0.659
ProB-II	RPL19	0.71	0.380861	0.42	0.380861	0.962	0.965
ProB-II	STX7	0.706	1.31462	0.412	1.31462	0.5	0.133
ProB-II	SLC25A5	0.706	0.880948	0.412	0.880948	0.615	0.33
ProB-II	HMGB1	0.704	0.549505	0.408	0.549505	0.808	0.651
ProB-II	BTF3	0.702	0.535132	0.404	0.535132	0.846	0.705
ProB-II	EEF1A1	0.701	0.317951	0.402	0.317951	1	0.984
ProB-I	VPREB1	0.982	2.6936	0.964	2.6936	0.973	0.016
ProB-I	PTMA	0.963	1.28743	0.926	1.28743	1	0.974
ProB-I	IGLL1	0.956	3.36176	0.912	3.36176	0.919	0.028
ProB-I	VPREB3	0.937	2.57416	0.874	2.57416	0.892	0.032
ProB-I	SOX4	0.937	2.3016	0.874	2.3016	0.919	0.08
ProB-I	CD79B	0.932	1.884	0.864	1.884	0.946	0.13
ProB-I	HMGB1	0.918	1.70179	0.836	1.70179	0.973	0.649
ProB-I	STMN1	0.895	2.60528	0.79	2.60528	0.838	0.178
ProB-I	HNRNPA1	0.887	1.03602	0.774	1.03602	0.973	0.728
ProB-I	MZB1	0.874	1.32342	0.748	1.32342	0.865	0.099
ProB-I	HMGB2	0.869	1.86006	0.738	1.86006	0.892	0.336
ProB-I	CD79A	0.869	1.58507	0.738	1.58507	0.838	0.115
ProB-I	HMGN2	0.866	1.57166	0.732	1.57166	0.919	0.561
ProB-I	CD24	0.839	1.81044	0.678	1.81044	0.703	0.025
ProB-I	H3F3A	0.839	0.793394	0.678	0.793394	1	0.876
ProB-I	TCF4	0.836	1.58	0.672	1.58	0.73	0.07
ProB-I	CD9	0.832	2.4447	0.664	2.4447	0.703	0.058
ProB-I	LAT2	0.832	1.19785	0.664	1.19785	0.784	0.127
ProB-I	TUBB	0.828	1.89753	0.656	1.89753	0.838	0.394
ProB-I	PPIA	0.82	0.853259	0.64	0.853259	0.946	0.646
ProB-I	GAPDH	0.815	0.955275	0.63	0.955275	1	0.821
ProB-I	IGHM	0.813	1.06697	0.626	1.06697	0.757	0.198
ProB-I	CD74	0.813	0.792856	0.626	0.792856	1	0.784
ProB-I	NUCKS1	0.812	1.25864	0.624	1.25864	0.784	0.261
ProB-I	H2AFZ	0.81	1.51128	0.62	1.51128	0.811	0.44
ProB-I	UBB	0.807	1.05002	0.614	1.05002	0.946	0.658
ProB-I	HIST1H4C	0.796	2.40156	0.592	2.40156	0.703	0.171
ProB-I	DNTT	0.794	3.04332	0.588	3.04332	0.595	0.009
ProB-I	SUMO2	0.789	0.656992	0.578	0.656992	1	0.658
ProB-I	SRP14	0.787	0.6371	0.574	0.6371	0.946	0.652
ProB-I	VDAC1	0.786	1.27592	0.572	1.27592	0.703	0.192
ProB-I	HNRNPA2B1	0.784	0.873755	0.568	0.873755	0.865	0.512
ProB-I	H2AFY	0.782	1.13123	0.564	1.13123	0.73	0.261
ProB-I	RBMX	0.782	0.983503	0.564	0.983503	0.784	0.25
ProB-I	CMTM8	0.78	1.89055	0.56	1.89055	0.568	0.008
ProB-I	CCT7	0.778	0.949391	0.556	0.949391	0.703	0.146
ProB-I	TUBA1B	0.777	1.87329	0.554	1.87329	0.73	0.457
ProB-I	EBF1	0.777	1.59401	0.554	1.59401	0.568	0.013
ProB-I	TOP2A	0.775	1.66841	0.55	1.66841	0.595	0.061
ProB-I	SLC25A5	0.775	1.09347	0.55	1.09347	0.757	0.328
ProB-I	CD38	0.774	1.04205	0.548	1.04205	0.595	0.045
ProB-I	MSI2	0.773	0.993211	0.546	0.993211	0.595	0.045
ProB-I	NPM1	0.769	0.828469	0.538	0.828469	0.838	0.516
ProB-I	HMGN1	0.765	0.965343	0.53	0.965343	0.676	0.168
ProB-I	HMGN3	0.764	0.700672	0.528	0.700672	0.838	0.307
ProB-I	MAD2L2	0.761	0.983796	0.522	0.983796	0.595	0.077
ProB-I	EEF1A1	0.761	0.411546	0.522	0.411546	1	0.984
ProB-I	UHRF1	0.758	1.23707	0.516	1.23707	0.541	0.036
ProB-I	SSBP2	0.758	1.12627	0.516	1.12627	0.568	0.052
ProB-I	RPLP0	0.758	0.56867	0.516	0.56867	1	0.801
ProB-I	HLA-DRA	0.754	0.618405	0.508	0.618405	1	0.614
ProB-I	PRDX1	0.753	0.94687	0.506	0.94687	0.757	0.341
ProB-I	LDHA	0.753	0.914851	0.506	0.914851	0.73	0.263
ProB-I	ACTG1	0.753	0.795759	0.506	0.795759	0.838	0.675
ProB-I	HNRNPA0	0.75	0.918883	0.5	0.918883	0.73	0.268
ProB-I	HNRNPM	0.75	0.755962	0.5	0.755962	0.757	0.266
ProB-I	ZNF22	0.748	1.0169	0.496	1.0169	0.595	0.103
ProB-I	PCLAF	0.747	1.2826	0.494	1.2826	0.595	0.125
ProB-I	RAN	0.745	0.97854	0.49	0.97854	0.73	0.358
ProB-I	RPS8	0.744	0.402163	0.488	0.402163	1	0.966
ProB-I	NUSAP1	0.743	1.57382	0.486	1.57382	0.541	0.07
ProB-I	HNRNPR	0.742	0.783866	0.484	0.783866	0.703	0.215
ProB-I	PARP1	0.741	1.05787	0.482	1.05787	0.595	0.142
ProB-I	H2AFV	0.741	0.927911	0.482	0.927911	0.595	0.118
ProB-I	DCK	0.74	0.75288	0.48	0.75288	0.676	0.185
ProB-I	CXCR4	0.739	0.883713	0.478	0.883713	0.757	0.321
ProB-I	CKS2	0.737	1.19668	0.474	1.19668	0.568	0.113
ProB-I	NDUFAF3	0.737	0.72451	0.474	0.72451	0.676	0.197
ProB-I	HMGB3	0.736	1.00656	0.472	1.00656	0.514	0.056
ProB-I	SERBP1	0.736	0.70984	0.472	0.70984	0.757	0.344
ProB-I	UGP2	0.736	0.684248	0.472	0.684248	0.649	0.152
ProB-I	ESD	0.735	0.73467	0.47	0.73467	0.73	0.27
ProB-I	TAF7	0.734	0.767155	0.468	0.767155	0.676	0.187
ProB-I	SNRPB	0.734	0.692604	0.468	0.692604	0.757	0.294
ProB-I	SRSF3	0.734	0.687328	0.468	0.687328	0.838	0.483
ProB-I	BIRC5	0.733	1.19331	0.466	1.19331	0.514	0.064
ProB-I	EIF3L	0.733	0.718583	0.466	0.718583	0.811	0.374
ProB-I	HSP90AA1	0.732	0.731423	0.464	0.731423	0.784	0.504
ProB-I	ATP5F1B	0.731	0.705001	0.462	0.705001	0.757	0.325
ProB-I	TRAM1	0.729	0.757776	0.458	0.757776	0.757	0.298
ProB-I	LAPTM5	0.728	0.961587	0.456	0.961587	0.892	0.571
ProB-I	CARHSP1	0.728	0.928708	0.456	0.928708	0.595	0.155
ProB-I	PEBP1	0.728	0.81644	0.456	0.81644	0.676	0.234
ProB-I	RPL7A	0.728	0.402115	0.456	0.402115	1	0.875
ProB-I	ILF2	0.726	0.797399	0.452	0.797399	0.595	0.15
ProB-I	RPS7	0.726	0.376115	0.452	0.376115	1	0.917
ProB-I	SRSF10	0.725	0.810441	0.45	0.810441	0.622	0.176
ProB-I	TUBB4B	0.723	1.08436	0.446	1.08436	0.595	0.178
ProB-I	SNRPD1	0.723	0.7209	0.446	0.7209	0.703	0.279
ProB-I	MT-CYB	0.72	0.418692	0.44	0.418692	0.973	0.858
ProB-I	LDHB	0.719	0.6538	0.438	0.6538	0.784	0.347
ProB-I	HSPA8	0.719	0.592419	0.438	0.592419	0.865	0.494
ProB-I	SLC25A3	0.717	0.671035	0.434	0.671035	0.784	0.391
ProB-I	BCL11A	0.716	1.0027	0.432	1.0027	0.514	0.093
ProB-I	DEK	0.716	0.723315	0.432	0.723315	0.595	0.158
ProB-I	HIST1H1C	0.714	1.17277	0.428	1.17277	0.514	0.087
ProB-I	CKS1B	0.714	1.07822	0.428	1.07822	0.514	0.105
ProB-I	C12orf57	0.714	0.740184	0.428	0.740184	0.649	0.223
ProB-I	RACK1	0.714	0.406764	0.428	0.406764	1	0.888
ProB-I	ADA	0.712	0.868305	0.424	0.868305	0.486	0.062
ProB-I	BTF3	0.712	0.577966	0.424	0.577966	0.892	0.705
ProB-I	ARHGDIB	0.712	0.576099	0.424	0.576099	0.973	0.655
ProB-I	SMC4	0.711	1.2216	0.422	1.2216	0.486	0.085
ProB-I	ZCCHC7	0.711	1.01382	0.422	1.01382	0.486	0.069
ProB-I	PNN	0.711	0.844829	0.422	0.844829	0.595	0.165
ProB-I	SRSF6	0.711	0.763133	0.422	0.763133	0.676	0.261
ProB-I	HNRNPK	0.711	0.580584	0.422	0.580584	0.811	0.521
ProB-I	WASF2	0.711	0.554567	0.422	0.554567	0.703	0.245
ProB-I	PTTG1	0.71	1.07827	0.42	1.07827	0.514	0.1
ProB-I	LSM5	0.709	0.714338	0.418	0.714338	0.676	0.295
ProB-I	AC084033.3	0.709	0.71317	0.418	0.71317	0.486	0.066
ProB-I	DENR	0.709	0.692668	0.418	0.692668	0.514	0.086
ProB-I	YWHAE	0.709	0.686874	0.418	0.686874	0.757	0.34
ProB-I	CFL1	0.709	0.428585	0.418	0.428585	0.946	0.841
ProB-I	YWHAQ	0.708	0.668155	0.416	0.668155	0.676	0.265
ProB-I	HNRNPA3	0.707	0.606364	0.414	0.606364	0.73	0.341
ProB-I	CIRBP	0.707	0.508152	0.414	0.508152	0.919	0.501
ProB-I	H3F3B	0.705	0.57876	0.41	0.57876	1	0.834
ProB-I	RPS23	0.704	0.309805	0.408	0.309805	1	0.959
ProB-I	CDK1	0.703	1.01944	0.406	1.01944	0.459	0.057
ProB-I	IGHD	0.703	0.87173	0.406	0.87173	0.432	0.023
ProB-I	NDUFB4	0.703	0.585596	0.406	0.585596	0.703	0.296
ProB-I	ARPP21	0.702	1.42143	0.404	1.42143	0.405	0.001
ProB-I	TIFA	0.702	0.765304	0.404	0.765304	0.459	0.053
ProB-I	MAD2L1	0.701	0.82676	0.402	0.82676	0.459	0.068
ProB-I	ATP5MC3	0.701	0.712072	0.402	0.712072	0.703	0.376
ProB-I	GLRX	0.701	0.538313	0.402	0.538313	0.73	0.306
HSC	CD79A	0.944	2.20834	0.888	2.20834	0.95	0.117
HSC	CD74	0.924	1.3178	0.848	1.3178	1	0.784
HSC	HLA-DRA	0.899	1.23717	0.798	1.23717	1	0.615
HSC	MS4A1	0.866	1.62456	0.732	1.62456	0.8	0.068
HSC	RPLP2	0.861	0.532181	0.722	0.532181	1	0.982
HSC	RPL13A	0.859	0.563511	0.718	0.563511	1	0.989
HSC	RPS8	0.857	0.650139	0.714	0.650139	1	0.966
HSC	HLA-DPB1	0.855	1.06803	0.71	1.06803	0.95	0.524
HSC	CD79B	0.854	1.75783	0.708	1.75783	0.8	0.134
HSC	LINC00926	0.838	1.8863	0.676	1.8863	0.7	0.032
HSC	RPL41	0.837	0.40017	0.674	0.40017	1	0.993
HSC	RPS27	0.836	0.496892	0.672	0.496892	1	0.991
HSC	RPS29	0.824	0.565932	0.648	0.565932	1	0.98
HSC	CD37	0.817	0.887789	0.634	0.887789	0.9	0.54
HSC	RPL13	0.815	0.48811	0.63	0.48811	1	0.98
HSC	LINC01781	0.81	1.69225	0.62	1.69225	0.65	0.039
HSC	MEF2C	0.805	1.50075	0.61	1.50075	0.75	0.239
HSC	RPL23A	0.797	0.622838	0.594	0.622838	1	0.947
HSC	RPS23	0.795	0.499589	0.59	0.499589	1	0.959
HSC	HLA-DRB1	0.794	0.736236	0.588	0.736236	1	0.566
HSC	EEF1A1	0.786	0.443918	0.572	0.443918	1	0.984
HSC	RPL30	0.781	0.513365	0.562	0.513365	1	0.935
HSC	RPS6	0.781	0.447513	0.562	0.447513	1	0.977
HSC	RPS27A	0.779	0.423086	0.558	0.423086	1	0.98
HSC	RPL11	0.777	0.401606	0.554	0.401606	1	0.981
HSC	RPS10	0.775	0.517063	0.55	0.517063	1	0.893
HSC	RPS7	0.773	0.431144	0.546	0.431144	1	0.917
HSC	RPL27	0.772	0.519649	0.544	0.519649	1	0.897
HSC	HLA-DPA1	0.769	0.807054	0.538	0.807054	0.85	0.431
HSC	RPS18	0.769	0.448564	0.538	0.448564	1	0.984
HSC	HLA-DQB1	0.768	1.38512	0.536	1.38512	0.7	0.239
HSC	RPS20	0.767	0.484617	0.534	0.484617	1	0.924
HSC	RPL21	0.767	0.389763	0.534	0.389763	1	0.991
HSC	RPS17	0.765	0.455168	0.53	0.455168	0.95	0.906
HSC	EEF2	0.764	0.633913	0.528	0.633913	0.95	0.684
HSC	RPL9	0.761	0.475376	0.522	0.475376	1	0.928
HSC	RPL32	0.76	0.370862	0.52	0.370862	1	0.983
HSC	RPL39	0.759	0.413756	0.518	0.413756	1	0.979
HSC	RPLP1	0.756	0.406954	0.512	0.406954	1	0.989
HSC	RPS5	0.754	0.457663	0.508	0.457663	1	0.888
HSC	RPL19	0.75	0.406077	0.5	0.406077	1	0.965
HSC	RPL3	0.745	0.37853	0.49	0.37853	1	0.958
HSC	RPL36A	0.743	0.449288	0.486	0.449288	1	0.875
HSC	LTB	0.741	0.941911	0.482	0.941911	0.7	0.228
HSC	RPL36	0.74	0.387963	0.48	0.387963	1	0.965
HSC	RPS16	0.737	0.366072	0.474	0.366072	1	0.949
HSC	MT-ND2	0.735	0.370686	0.47	0.370686	1	0.917
HSC	BANK1	0.734	1.33648	0.468	1.33648	0.5	0.035
HSC	RPS4X	0.733	0.373812	0.466	0.373812	1	0.967
HSC	RPL35A	0.731	0.320928	0.462	0.320928	1	0.971
HSC	RPL18A	0.728	0.398992	0.456	0.398992	1	0.972
HSC	RPS21	0.724	0.517173	0.448	0.517173	1	0.889
HSC	RPS25	0.723	0.434116	0.446	0.434116	1	0.951
HSC	RPL8	0.723	0.324975	0.446	0.324975	1	0.952
HSC	RPL18	0.721	0.344601	0.442	0.344601	1	0.943
HSC	RPS11	0.718	0.421673	0.436	0.421673	1	0.92
HSC	RPL5	0.714	0.405328	0.428	0.405328	1	0.854
HSC	RPL12	0.713	0.375547	0.426	0.375547	1	0.97
HSC	EIF3E	0.711	0.548399	0.422	0.548399	0.95	0.69
HSC	RPS12	0.71	0.306693	0.42	0.306693	1	0.98
HSC	RPL34	0.708	0.271617	0.416	0.271617	1	0.989
HSC	IGLC2	0.706	0.832856	0.412	0.832856	0.7	0.428
HSC	RPS28	0.701	0.258849	0.402	0.258849	1	0.981
Plasma	MZB1	0.98	2.64318	0.96	2.64318	0.978	0.081
Plasma	SSR4	0.976	2.02771	0.952	2.02771	0.985	0.48
Plasma	DERL3	0.961	2.00035	0.922	2.00035	0.942	0.027
Plasma	HSP90B1	0.938	1.68795	0.876	1.68795	0.985	0.24
Plasma	FKBP11	0.937	1.70207	0.874	1.70207	0.949	0.093
Plasma	SEC11C	0.933	1.57201	0.866	1.57201	0.942	0.104
Plasma	TNFRSF17	0.919	1.43746	0.838	1.43746	0.861	0.019
Plasma	HERPUD1	0.918	1.87583	0.836	1.87583	0.942	0.22
Plasma	ITM2C	0.918	1.56045	0.836	1.56045	0.891	0.057
Plasma	IGKC	0.893	4.21063	0.786	4.21063	1	0.996
Plasma	DNAJB9	0.888	1.19935	0.776	1.19935	0.891	0.103
Plasma	PDIA4	0.88	1.09356	0.76	1.09356	0.883	0.107
Plasma	MANF	0.876	1.19339	0.752	1.19339	0.854	0.089
Plasma	CD79A	0.855	0.855453	0.71	0.855453	0.861	0.1
Plasma	SELENOS	0.854	0.838412	0.708	0.838412	0.898	0.143
Plasma	FKBP2	0.852	0.99519	0.704	0.99519	0.898	0.177
Plasma	PRDX4	0.845	0.998365	0.69	0.998365	0.759	0.067
Plasma	SDF2L1	0.842	1.02553	0.684	1.02553	0.818	0.118
Plasma	MYDGF	0.84	0.892278	0.68	0.892278	0.854	0.142
Plasma	IGHG1	0.839	4.7039	0.678	4.7039	0.964	0.63
Plasma	PDIA6	0.837	0.851058	0.674	0.851058	0.891	0.179
Plasma	PLPP5	0.831	0.728963	0.662	0.728963	0.701	0.026
Plasma	UBE2J1	0.822	0.831066	0.644	0.831066	0.818	0.137
Plasma	XBP1	0.821	0.739617	0.642	0.739617	0.774	0.092
Plasma	SPCS2	0.82	0.793709	0.64	0.793709	0.978	0.362
Plasma	IGHG4	0.813	3.91734	0.626	3.91734	0.934	0.61
Plasma	TMED9	0.813	0.673768	0.626	0.673768	0.876	0.189
Plasma	SELENOK	0.812	0.672805	0.624	0.672805	0.927	0.239
Plasma	SSR3	0.807	0.754516	0.614	0.754516	0.92	0.256
Plasma	ERLEC1	0.807	0.668656	0.614	0.668656	0.73	0.085
Plasma	HSPA5	0.806	0.827595	0.612	0.827595	0.796	0.146
Plasma	PIM2	0.805	0.620441	0.61	0.620441	0.766	0.106
Plasma	NUCB2	0.803	0.550307	0.606	0.550307	0.766	0.117
Plasma	SPCS3	0.801	0.601497	0.602	0.601497	0.832	0.17
Plasma	SPCS1	0.8	0.699548	0.6	0.699548	0.971	0.377
Plasma	SELENOM	0.797	0.68051	0.594	0.68051	0.664	0.046
Plasma	TPD52	0.797	0.603789	0.594	0.603789	0.65	0.038
Plasma	DNAJC3	0.79	0.687538	0.58	0.687538	0.759	0.139
Plasma	EAF2	0.79	0.623585	0.58	0.623585	0.635	0.041
Plasma	LMAN1	0.787	0.608358	0.574	0.608358	0.657	0.065
Plasma	GNG7	0.785	0.535424	0.57	0.535424	0.628	0.04
Plasma	ISG20	0.777	0.678194	0.554	0.678194	0.825	0.2
Plasma	PPIB	0.776	0.904687	0.552	0.904687	0.883	0.294
Plasma	P4HB	0.772	0.455066	0.544	0.455066	0.737	0.138
Plasma	POU2AF1	0.77	0.578098	0.54	0.578098	0.577	0.025
Plasma	CD38	0.765	0.570712	0.53	0.570712	0.577	0.035
Plasma	HM13	0.764	0.467605	0.528	0.467605	0.708	0.131
Plasma	TENT5C	0.76	0.540241	0.52	0.540241	0.569	0.039
Plasma	ARF4	0.76	0.390177	0.52	0.390177	0.774	0.176
Plasma	KDELR1	0.76	0.345393	0.52	0.345393	0.679	0.113
Plasma	IGKV4-1	0.759	1.04051	0.518	1.04051	0.555	0.033
Plasma	DNAJB11	0.759	0.48201	0.518	0.48201	0.62	0.08
Plasma	RPN2	0.756	0.508641	0.512	0.508641	0.715	0.155
Plasma	TMED2	0.756	0.462461	0.512	0.462461	0.92	0.304
Plasma	HDLBP	0.752	0.337178	0.504	0.337178	0.628	0.092
Plasma	GMPPB	0.75	0.423026	0.5	0.423026	0.54	0.032
Plasma	SEC61B	0.749	0.563222	0.498	0.563222	0.942	0.387
Plasma	RASGRP3	0.747	0.492474	0.494	0.492474	0.518	0.017
Plasma	LMAN2	0.743	0.362063	0.486	0.362063	0.788	0.214
Plasma	TRAM1	0.743	0.341103	0.486	0.341103	0.905	0.285
Plasma	MEI1	0.743	0.319685	0.486	0.319685	0.533	0.031
Plasma	FAM3C	0.742	0.373578	0.484	0.373578	0.547	0.045
Plasma	FCRL5	0.739	0.529689	0.478	0.529689	0.489	0.008
Plasma	PRDM1	0.739	0.320136	0.478	0.320136	0.584	0.07
Plasma	CD27	0.737	0.450024	0.474	0.450024	0.613	0.094
Plasma	DDOST	0.737	0.353563	0.474	0.353563	0.664	0.138
Plasma	TMED10	0.737	0.318969	0.474	0.318969	0.766	0.203
Plasma	SLAMF7	0.737	0.314785	0.474	0.314785	0.547	0.048
Plasma	IGKV1-17	0.735	1.2959	0.47	1.2959	0.504	0.035
Plasma	CALR	0.732	0.519492	0.464	0.519492	0.876	0.333
Plasma	RPN1	0.731	0.272373	0.462	0.272373	0.642	0.131
Plasma	HAX1	0.73	0.256146	0.46	0.256146	0.664	0.144
Plasma	RABAC1	0.727	0.359927	0.454	0.359927	0.832	0.257
Plasma	TXNDC15	0.724	0.315859	0.448	0.315859	0.526	0.056
Plasma	ARSA	0.723	0.312451	0.446	0.312451	0.496	0.036
Plasma	KRTCAP2	0.721	0.364837	0.442	0.364837	0.854	0.294
Plasma	GORASP2	0.719	0.323624	0.438	0.323624	0.511	0.057
Plasma	SRPRB	0.718	0.386073	0.436	0.386073	0.504	0.056
Plasma	TNFRSF13B	0.717	0.351681	0.434	0.351681	0.453	0.012
Plasma	ELL2	0.716	0.33193	0.432	0.33193	0.46	0.025
Plasma	SPATS2	0.712	0.347801	0.424	0.347801	0.453	0.024
Plasma	SIL1	0.707	0.293204	0.414	0.293204	0.467	0.041
Plasma	JCHAIN	0.706	3.55994	0.412	3.55994	0.555	0.177
Plasma	KDELR2	0.702	0.271496	0.404	0.271496	0.482	0.058
Prog	RPS4X	0.973	1.05118	0.946	1.05118	1	0.967
Prog	SPINK2	0.945	2.07603	0.89	2.07603	0.9	0.015
Prog	RPS23	0.937	0.835328	0.874	0.835328	1	0.959
Prog	RPLP0	0.925	1.09405	0.85	1.09405	1	0.8
Prog	RPL10A	0.921	0.867853	0.842	0.867853	1	0.897
Prog	RACK1	0.916	0.813651	0.832	0.813651	1	0.888
Prog	RPS18	0.915	0.815187	0.83	0.815187	1	0.984
Prog	NPM1	0.913	1.20328	0.826	1.20328	1	0.514
Prog	RPL7A	0.906	0.86188	0.812	0.86188	1	0.875
Prog	EEF1A1	0.904	0.668581	0.808	0.668581	1	0.984
Prog	RPS8	0.903	0.691804	0.806	0.691804	1	0.966
Prog	HNRNPA1	0.9	1.10671	0.8	1.10671	0.98	0.727
Prog	RPS3	0.9	0.764995	0.8	0.764995	1	0.962
Prog	RPL3	0.9	0.731927	0.8	0.731927	1	0.958
Prog	RPL15	0.897	0.676672	0.794	0.676672	1	0.958
Prog	RPS24	0.896	0.813309	0.792	0.813309	0.98	0.939
Prog	RPS3A	0.895	0.715297	0.79	0.715297	1	0.948
Prog	RPL5	0.894	0.864209	0.788	0.864209	1	0.853
Prog	SOX4	0.892	1.72146	0.784	1.72146	0.86	0.079
Prog	RPL31	0.881	0.749615	0.762	0.749615	1	0.949
Prog	RPS6	0.881	0.743322	0.762	0.743322	1	0.976
Prog	SYPL1	0.88	1.03894	0.76	1.03894	0.94	0.159
Prog	RPS2	0.88	0.835816	0.76	0.835816	0.98	0.87
Prog	FAM30A	0.876	1.53367	0.752	1.53367	0.78	0.032
Prog	RPS5	0.876	0.774241	0.752	0.774241	0.98	0.887
Prog	RPS12	0.876	0.580619	0.752	0.580619	1	0.98
Prog	RPL37A	0.872	0.625476	0.744	0.625476	1	0.958
Prog	RPL12	0.869	0.5923	0.738	0.5923	1	0.97
Prog	EEF2	0.867	0.885814	0.734	0.885814	1	0.682
Prog	RPL7	0.86	0.582129	0.72	0.582129	1	0.965
Prog	PRSS57	0.859	1.46266	0.718	1.46266	0.74	0.023
Prog	STMN1	0.859	1.34884	0.718	1.34884	0.88	0.176
Prog	RPL19	0.855	0.530649	0.71	0.530649	1	0.965
Prog	HSP90AB1	0.852	1.10398	0.704	1.10398	0.94	0.353
Prog	RPL29	0.851	0.592042	0.702	0.592042	0.98	0.935
Prog	IMPDH2	0.847	1.08419	0.694	1.08419	0.8	0.112
Prog	RPL18A	0.845	0.539819	0.69	0.539819	1	0.972
Prog	RPS17	0.844	0.659143	0.688	0.659143	1	0.906
Prog	RPS7	0.837	0.588981	0.674	0.588981	1	0.917
Prog	RPLP1	0.837	0.514652	0.674	0.514652	1	0.989
Prog	ENO1	0.835	0.940597	0.67	0.940597	0.96	0.405
Prog	RPSA	0.832	0.677535	0.664	0.677535	1	0.827
Prog	RPL4	0.831	0.645085	0.662	0.645085	1	0.821
Prog	RPL13	0.831	0.496023	0.662	0.496023	1	0.98
Prog	ZFAS1	0.83	1.00899	0.66	1.00899	0.94	0.455
Prog	LDHB	0.83	0.864579	0.66	0.864579	0.96	0.345
Prog	SMIM24	0.827	1.23009	0.654	1.23009	0.66	0.007
Prog	APEX1	0.825	1.00545	0.65	1.00545	0.8	0.151
Prog	PRDX1	0.825	0.933671	0.65	0.933671	0.92	0.338
Prog	RPL32	0.823	0.491574	0.646	0.491574	1	0.983
Prog	RPS21	0.819	0.561667	0.638	0.561667	0.96	0.889
Prog	RPL11	0.819	0.462798	0.638	0.462798	1	0.981
Prog	H2AFY	0.817	0.939864	0.634	0.939864	0.88	0.259
Prog	RPL39	0.816	0.467629	0.632	0.467629	1	0.979
Prog	EEF1B2	0.814	0.871679	0.628	0.871679	0.9	0.584
Prog	BTF3	0.814	0.680146	0.628	0.680146	0.98	0.703
Prog	SNHG8	0.811	0.997566	0.622	0.997566	0.84	0.261
Prog	HINT1	0.811	0.831897	0.622	0.831897	0.92	0.615
Prog	RPS15	0.811	0.415843	0.622	0.415843	1	0.985
Prog	NUCB2	0.808	1.01092	0.616	1.01092	0.74	0.128
Prog	RPL35A	0.808	0.433953	0.616	0.433953	1	0.971
Prog	RPL26	0.806	0.481615	0.612	0.481615	1	0.974
Prog	RPS10	0.805	0.530531	0.61	0.530531	0.98	0.892
Prog	RPL37	0.803	0.450238	0.606	0.450238	1	0.953
Prog	BEX3	0.802	0.93203	0.604	0.93203	0.68	0.064
Prog	TPT1	0.8	0.475199	0.6	0.475199	1	0.931
Prog	RPL22	0.797	0.571375	0.594	0.571375	0.98	0.834
Prog	RPL35	0.797	0.441696	0.594	0.441696	1	0.955
Prog	CYTL1	0.795	1.03649	0.59	1.03649	0.6	0.013
Prog	EGFL7	0.792	0.977174	0.584	0.977174	0.6	0.018
Prog	RPL14	0.792	0.431521	0.584	0.431521	0.98	0.945
Prog	RPL36A	0.79	0.542678	0.58	0.542678	1	0.875
Prog	RPS15A	0.79	0.358978	0.58	0.358978	1	0.984
Prog	AC084033.3	0.789	1.16136	0.578	1.16136	0.64	0.063
Prog	MT-CYB	0.788	0.492069	0.576	0.492069	1	0.858
Prog	RPL9	0.786	0.482286	0.572	0.482286	1	0.928
Prog	SERPINB1	0.785	0.881063	0.57	0.881063	0.84	0.244
Prog	ZNF22	0.783	0.767741	0.566	0.767741	0.68	0.101
Prog	RPL18	0.783	0.411454	0.566	0.411454	1	0.942
Prog	RPS14	0.78	0.367514	0.56	0.367514	1	0.982
Prog	AKR1A1	0.779	0.741164	0.558	0.741164	0.72	0.14
Prog	RPS19	0.778	0.411286	0.556	0.411286	1	0.983
Prog	NAP1L1	0.775	0.630358	0.55	0.630358	0.96	0.543
Prog	RPS13	0.775	0.409697	0.55	0.409697	1	0.943
Prog	MSI2	0.774	0.764136	0.548	0.764136	0.6	0.044
Prog	EIF3E	0.774	0.702832	0.548	0.702832	0.96	0.688
Prog	RPS20	0.773	0.440323	0.546	0.440323	1	0.923
Prog	RPL13A	0.773	0.339789	0.546	0.339789	1	0.989
Prog	GAPDH	0.771	0.647305	0.542	0.647305	1	0.82
Prog	RPS11	0.771	0.417429	0.542	0.417429	1	0.919
Prog	HSPB1	0.769	0.73326	0.538	0.73326	0.74	0.183
Prog	RPL23	0.769	0.487991	0.538	0.487991	0.98	0.847
Prog	RPL6	0.769	0.447676	0.538	0.447676	0.98	0.909
Prog	RPS9	0.768	0.434693	0.536	0.434693	1	0.954
Prog	SNRPE	0.765	0.676925	0.53	0.676925	0.84	0.279
Prog	SNRPD1	0.765	0.567774	0.53	0.567774	0.88	0.277
Prog	RPL10	0.765	0.311072	0.53	0.311072	1	0.992
Prog	PEBP1	0.761	0.654598	0.522	0.654598	0.8	0.231
Prog	PABPC1	0.755	0.488073	0.51	0.488073	0.98	0.748
Prog	ST13	0.753	0.591221	0.506	0.591221	0.84	0.28
Prog	MRPL16	0.752	0.552009	0.504	0.552009	0.62	0.098
Prog	NACA	0.751	0.473316	0.502	0.473316	1	0.813
Prog	RSL1D1	0.749	0.676275	0.498	0.676275	0.74	0.215
Prog	RPL22L1	0.749	0.639376	0.498	0.639376	0.74	0.207
Prog	RPL24	0.749	0.436967	0.498	0.436967	1	0.868
Prog	CDK6	0.748	0.901699	0.496	0.901699	0.54	0.046
Prog	FBL	0.747	0.715804	0.494	0.715804	0.74	0.223
Prog	RPL36	0.747	0.365186	0.494	0.365186	0.96	0.965
Prog	IGLL1	0.746	1.75365	0.492	1.75365	0.52	0.029
Prog	MDK	0.743	1.1069	0.486	1.1069	0.5	0.016
Prog	ANP32B	0.742	0.583257	0.484	0.583257	0.72	0.19
Prog	EIF3L	0.739	0.644112	0.478	0.644112	0.82	0.373
Prog	RBMX	0.737	0.511014	0.474	0.511014	0.78	0.249
Prog	NHP2	0.736	0.554645	0.472	0.554645	0.74	0.219
Prog	C6orf48	0.735	0.565597	0.47	0.565597	0.76	0.243
Prog	ACTG1	0.733	0.603918	0.466	0.603918	0.98	0.673
Prog	MAT2A	0.732	0.539659	0.464	0.539659	0.58	0.098
Prog	MRPL57	0.732	0.523596	0.464	0.523596	0.74	0.228
Prog	PTMA	0.732	0.36307	0.464	0.36307	1	0.974
Prog	RPL27A	0.732	0.31812	0.464	0.31812	1	0.968
Prog	RPL34	0.731	0.337875	0.462	0.337875	1	0.989
Prog	RPL23A	0.73	0.336701	0.46	0.336701	1	0.946
Prog	OSTC	0.729	0.493747	0.458	0.493747	0.74	0.227
Prog	EIF3D	0.729	0.493722	0.458	0.493722	0.78	0.263
Prog	BZW2	0.728	0.747987	0.456	0.747987	0.52	0.061
Prog	NCL	0.728	0.53044	0.456	0.53044	0.84	0.329
Prog	PPIA	0.728	0.486809	0.456	0.486809	1	0.645
Prog	TXN	0.727	0.570339	0.454	0.570339	0.78	0.308
Prog	SRSF6	0.725	0.489436	0.45	0.489436	0.76	0.259
Prog	MT-ND4	0.725	0.339629	0.45	0.339629	1	0.934
Prog	MLLT3	0.724	0.87429	0.448	0.87429	0.5	0.053
Prog	NREP	0.723	0.809975	0.446	0.809975	0.48	0.033
Prog	EIF3F	0.723	0.5048	0.446	0.5048	0.88	0.401
Prog	CCT3	0.723	0.47615	0.446	0.47615	0.68	0.186
Prog	SSBP2	0.722	0.74464	0.444	0.74464	0.5	0.051
Prog	BEX4	0.722	0.63781	0.444	0.63781	0.52	0.066
Prog	BCL11A	0.72	0.70797	0.44	0.70797	0.54	0.091
Prog	ESD	0.72	0.459289	0.44	0.459289	0.78	0.269
Prog	TUBB	0.719	0.618152	0.438	0.618152	0.86	0.393
Prog	ERGIC3	0.719	0.416077	0.438	0.416077	0.74	0.238
Prog	CD34	0.718	0.814581	0.436	0.814581	0.44	0.003
Prog	CDCA7	0.718	0.79258	0.436	0.79258	0.46	0.026
Prog	ANKRD28	0.717	0.581124	0.434	0.581124	0.52	0.071
Prog	MORF4L2	0.717	0.502943	0.434	0.502943	0.6	0.144
Prog	RSL24D1	0.717	0.427512	0.434	0.427512	0.94	0.437
Prog	EIF4B	0.716	0.4211	0.432	0.4211	0.8	0.286
Prog	RPL8	0.716	0.317357	0.432	0.317357	1	0.951
Prog	EID1	0.715	0.455447	0.43	0.455447	0.82	0.336
Prog	ITM2C	0.714	0.652448	0.428	0.652448	0.52	0.075
Prog	FABP5	0.713	0.646444	0.426	0.646444	0.52	0.079
Prog	QARS	0.713	0.513026	0.426	0.513026	0.58	0.13
Prog	RPS28	0.713	0.256725	0.426	0.256725	1	0.981
Prog	EIF4H	0.712	0.529727	0.424	0.529727	0.6	0.146
Prog	TIMM13	0.712	0.502193	0.424	0.502193	0.7	0.23
Prog	HSPE1	0.712	0.378636	0.424	0.378636	0.68	0.192
Prog	LDHA	0.711	0.544032	0.422	0.544032	0.72	0.262
Prog	RBM3	0.711	0.516964	0.422	0.516964	0.9	0.412
Prog	RPL17	0.711	0.361013	0.422	0.361013	0.98	0.845
Prog	MT-ND5	0.71	0.469774	0.42	0.469774	0.84	0.49
Prog	RPS27A	0.71	0.269906	0.42	0.269906	1	0.98
Prog	CD164	0.709	0.627251	0.418	0.627251	0.8	0.369
Prog	MIF	0.709	0.529502	0.418	0.529502	0.88	0.488
Prog	MYC	0.708	1.02342	0.416	1.02342	0.48	0.064
Prog	PRDX6	0.708	0.562347	0.416	0.562347	0.7	0.239
Prog	CD69	0.708	0.513162	0.416	0.513162	0.66	0.18
Prog	TALDO1	0.708	0.450446	0.416	0.450446	0.82	0.337
Prog	RPL30	0.707	0.297826	0.414	0.297826	1	0.934
Prog	GYPC	0.706	0.617617	0.412	0.617617	0.74	0.284
Prog	NME1	0.706	0.542857	0.412	0.542857	0.54	0.114
Prog	SEPT6	0.706	0.507718	0.412	0.507718	0.64	0.184
Prog	DARS	0.705	0.500371	0.41	0.500371	0.54	0.112
Prog	HNRNPA0	0.705	0.416525	0.41	0.416525	0.74	0.267
Prog	MT-ND1	0.705	0.339263	0.41	0.339263	0.96	0.795
Prog	RPL38	0.705	0.329574	0.41	0.329574	0.98	0.92
Prog	RPS25	0.705	0.270662	0.41	0.270662	1	0.951
Prog	ILF2	0.704	0.532268	0.408	0.532268	0.58	0.149
Prog	SERBP1	0.704	0.442995	0.408	0.442995	0.82	0.342
Prog	SELL	0.702	0.457773	0.404	0.457773	0.8	0.326
Prog	EEF1G	0.702	0.434377	0.404	0.434377	0.56	0.132
earlyEry	AC084033.3	0.979	1.70102	0.958	1.70102	1	0.065
earlyEry	RPS4X	0.964	0.988672	0.928	0.988672	1	0.967
earlyEry	RPL37A	0.959	0.821187	0.918	0.821187	1	0.958
earlyEry	RPS2	0.952	0.911724	0.904	0.911724	1	0.87
earlyEry	RPS3	0.95	0.800062	0.9	0.800062	1	0.962
earlyEry	HNRNPA1	0.946	1.2394	0.892	1.2394	1	0.728
earlyEry	RPLP0	0.943	1.07754	0.886	1.07754	1	0.801
earlyEry	NPM1	0.941	1.2491	0.882	1.2491	1	0.516
earlyEry	RPS5	0.941	0.876201	0.882	0.876201	1	0.888
earlyEry	RPL7A	0.939	1.00083	0.878	1.00083	1	0.876
earlyEry	PRSS57	0.937	1.58471	0.874	1.58471	0.9	0.026
earlyEry	RPS8	0.936	0.747504	0.872	0.747504	1	0.966
earlyEry	RPS18	0.934	0.743587	0.868	0.743587	1	0.984
earlyEry	RPS23	0.933	0.757159	0.866	0.757159	1	0.959
earlyEry	RPS3A	0.931	0.764329	0.862	0.764329	1	0.949
earlyEry	SOX4	0.925	1.3224	0.85	1.3224	0.95	0.083
earlyEry	CNRIP1	0.915	1.21931	0.83	1.21931	0.85	0.025
earlyEry	RPS6	0.915	0.700003	0.83	0.700003	1	0.977
earlyEry	HSP90AB1	0.912	1.28726	0.824	1.28726	1	0.356
earlyEry	STMN1	0.901	1.27678	0.802	1.27678	0.95	0.18
earlyEry	EEF1B2	0.899	1.03956	0.798	1.03956	1	0.585
earlyEry	RPS17	0.894	0.728413	0.788	0.728413	1	0.906
earlyEry	LDHB	0.891	1.20374	0.782	1.20374	0.95	0.348
earlyEry	RPL3	0.887	0.704823	0.774	0.704823	1	0.958
earlyEry	RPL29	0.887	0.63651	0.774	0.63651	1	0.935
earlyEry	NAA38	0.885	1.1456	0.77	1.1456	0.95	0.337
earlyEry	IMPDH2	0.884	0.987457	0.768	0.987457	0.9	0.115
earlyEry	RPS12	0.884	0.567668	0.768	0.567668	1	0.98
earlyEry	HMGB1	0.881	0.873715	0.762	0.873715	1	0.65
earlyEry	NME1	0.88	0.885563	0.76	0.885563	0.9	0.115
earlyEry	RPLP1	0.88	0.566877	0.76	0.566877	1	0.989
earlyEry	RPL37	0.88	0.566404	0.76	0.566404	1	0.953
earlyEry	HSPD1	0.879	0.935057	0.758	0.935057	0.95	0.151
earlyEry	RACK1	0.879	0.741319	0.758	0.741319	1	0.889
earlyEry	FAM30A	0.875	0.836245	0.75	0.836245	0.8	0.037
earlyEry	CDK6	0.874	1.15508	0.748	1.15508	0.8	0.048
earlyEry	RPL15	0.874	0.592654	0.748	0.592654	1	0.958
earlyEry	CDK4	0.873	1.0739	0.746	1.0739	0.85	0.096
earlyEry	RPS24	0.873	0.620477	0.746	0.620477	1	0.939
earlyEry	DNAJC9	0.868	0.788757	0.736	0.788757	0.85	0.086
earlyEry	EEF1A1	0.864	0.623392	0.728	0.623392	1	0.984
earlyEry	RPL4	0.861	0.745156	0.722	0.745156	1	0.822
earlyEry	RPL10A	0.86	0.61693	0.72	0.61693	1	0.898
earlyEry	APEX1	0.859	0.907982	0.718	0.907982	0.9	0.154
earlyEry	PDZD8	0.856	0.773833	0.712	0.773833	0.75	0.033
earlyEry	NFE2	0.855	0.565998	0.71	0.565998	0.85	0.095
earlyEry	GGCT	0.851	0.790866	0.702	0.790866	0.8	0.078
earlyEry	ANKRD28	0.849	0.70893	0.698	0.70893	0.8	0.073
earlyEry	RPL18A	0.849	0.50203	0.698	0.50203	1	0.972
earlyEry	PEBP1	0.846	0.875164	0.692	0.875164	0.95	0.234
earlyEry	RPL5	0.846	0.740597	0.692	0.740597	1	0.854
earlyEry	PTMA	0.846	0.507787	0.692	0.507787	1	0.974
earlyEry	ITGA2B	0.843	1.05656	0.686	1.05656	0.7	0.011
earlyEry	EEF1G	0.843	0.791282	0.686	0.791282	0.85	0.134
earlyEry	EEF2	0.842	0.826098	0.684	0.826098	1	0.684
earlyEry	DKC1	0.842	0.661412	0.684	0.661412	0.8	0.094
earlyEry	RPL12	0.842	0.519547	0.684	0.519547	1	0.97
earlyEry	IDH2	0.84	0.857586	0.68	0.857586	0.85	0.136
earlyEry	RPL32	0.84	0.442007	0.68	0.442007	1	0.983
earlyEry	MPC2	0.839	1.03301	0.678	1.03301	0.85	0.153
earlyEry	EIF3J	0.839	0.683103	0.678	0.683103	0.95	0.202
earlyEry	RPS10	0.839	0.549682	0.678	0.549682	1	0.893
earlyEry	BTF3	0.836	0.642991	0.672	0.642991	1	0.705
earlyEry	FHL2	0.835	0.615135	0.67	0.615135	0.7	0.03
earlyEry	ZNF22	0.834	0.670762	0.668	0.670762	0.8	0.104
earlyEry	RPL31	0.833	0.570647	0.666	0.570647	1	0.949
earlyEry	AMD1	0.832	0.682268	0.664	0.682268	0.9	0.169
earlyEry	LSM2	0.831	0.714611	0.662	0.714611	0.9	0.178
earlyEry	RPN2	0.83	0.516046	0.66	0.516046	0.9	0.167
earlyEry	GAPDH	0.828	0.705123	0.656	0.705123	1	0.821
earlyEry	UQCRC2	0.828	0.620652	0.656	0.620652	0.95	0.213
earlyEry	TALDO1	0.827	0.773398	0.654	0.773398	1	0.339
earlyEry	HSPB1	0.827	0.674193	0.654	0.674193	0.9	0.185
earlyEry	RPSA	0.827	0.655301	0.654	0.655301	1	0.828
earlyEry	RPL14	0.827	0.488932	0.654	0.488932	1	0.945
earlyEry	RPL18	0.827	0.442238	0.654	0.442238	1	0.943
earlyEry	SNRPE	0.826	0.834917	0.652	0.834917	0.95	0.282
earlyEry	EIF3L	0.825	0.788991	0.65	0.788991	1	0.375
earlyEry	POLR2E	0.823	0.519413	0.646	0.519413	0.9	0.177
earlyEry	CCT2	0.822	0.653141	0.644	0.653141	0.85	0.143
earlyEry	SMS	0.822	0.575106	0.644	0.575106	0.9	0.18
earlyEry	QARS	0.82	0.752186	0.64	0.752186	0.8	0.132
earlyEry	BANF1	0.82	0.729859	0.64	0.729859	0.95	0.234
earlyEry	SCCPDH	0.82	0.604261	0.64	0.604261	0.7	0.05
earlyEry	NPM3	0.819	0.916938	0.638	0.916938	0.7	0.057
earlyEry	CYTL1	0.818	1.08758	0.636	1.08758	0.65	0.016
earlyEry	ENO1	0.818	0.789143	0.636	0.789143	1	0.408
earlyEry	CD82	0.818	0.377216	0.636	0.377216	0.75	0.079
earlyEry	SERPINB1	0.817	0.942235	0.634	0.942235	0.9	0.247
earlyEry	VDAC1	0.817	0.59624	0.634	0.59624	0.9	0.193
earlyEry	RPS7	0.817	0.531222	0.634	0.531222	1	0.917
earlyEry	RPL13	0.817	0.420115	0.634	0.420115	1	0.98
earlyEry	MIF	0.816	1.04703	0.632	1.04703	0.95	0.49
earlyEry	TUBB	0.816	0.93573	0.632	0.93573	1	0.395
earlyEry	PDLIM1	0.816	0.674458	0.632	0.674458	0.7	0.053
earlyEry	RPS11	0.815	0.474843	0.63	0.474843	1	0.92
earlyEry	HDAC2	0.813	0.654665	0.626	0.654665	0.8	0.134
earlyEry	RPL23	0.812	0.528193	0.624	0.528193	1	0.848
earlyEry	STOML2	0.81	0.652539	0.62	0.652539	0.8	0.14
earlyEry	RPL22	0.81	0.546209	0.62	0.546209	1	0.834
earlyEry	HMGN1	0.809	0.883136	0.618	0.883136	0.8	0.169
earlyEry	BEX3	0.808	0.848878	0.616	0.848878	0.7	0.067
earlyEry	CDCA7	0.808	0.57578	0.616	0.57578	0.65	0.028
earlyEry	HNRNPD	0.808	0.29469	0.616	0.29469	0.85	0.15
earlyEry	RANBP1	0.807	0.948013	0.614	0.948013	0.8	0.169
earlyEry	NOP58	0.807	0.562505	0.614	0.562505	0.75	0.103
earlyEry	CAT	0.806	0.733697	0.612	0.733697	0.85	0.169
earlyEry	G3BP1	0.806	0.705934	0.612	0.705934	0.8	0.152
earlyEry	TFR2	0.806	0.622993	0.612	0.622993	0.65	0.036
earlyEry	PSMB5	0.806	0.578804	0.612	0.578804	0.75	0.111
earlyEry	TYMS	0.805	0.577009	0.61	0.577009	0.65	0.039
earlyEry	RPUSD3	0.805	0.489543	0.61	0.489543	0.7	0.067
earlyEry	MYC	0.804	1.55348	0.608	1.55348	0.65	0.066
earlyEry	TUBA1B	0.804	0.824067	0.608	0.824067	1	0.457
earlyEry	SERBP1	0.804	0.798833	0.608	0.798833	0.95	0.345
earlyEry	COX5A	0.804	0.652575	0.608	0.652575	0.9	0.227
earlyEry	PHB	0.804	0.645597	0.608	0.645597	0.8	0.149
earlyEry	TPGS2	0.804	0.550519	0.608	0.550519	0.75	0.102
earlyEry	ZNF428	0.804	0.468835	0.608	0.468835	0.75	0.101
earlyEry	HNRNPA1P48	0.804	0.450825	0.608	0.450825	0.65	0.032
earlyEry	DNAJC19	0.804	0.345418	0.608	0.345418	0.8	0.13
earlyEry	TCP1	0.803	0.507418	0.606	0.507418	0.8	0.137
earlyEry	MDH2	0.802	0.630388	0.604	0.630388	0.85	0.192
earlyEry	RTN3	0.802	0.526788	0.604	0.526788	0.85	0.169
earlyEry	RPL35	0.802	0.405605	0.604	0.405605	1	0.955
earlyEry	TSC22D1	0.801	0.719852	0.602	0.719852	0.65	0.047
earlyEry	PPIA	0.801	0.658347	0.602	0.658347	1	0.647
earlyEry	MINPP1	0.801	0.619816	0.602	0.619816	0.7	0.074
earlyEry	CHCHD3	0.801	0.515758	0.602	0.515758	0.7	0.077
earlyEry	NCL	0.8	0.721377	0.6	0.721377	0.95	0.332
earlyEry	PCLAF	0.799	0.93051	0.598	0.93051	0.75	0.126
earlyEry	NHP2	0.798	0.719373	0.596	0.719373	0.85	0.222
earlyEry	AL157895.1	0.797	1.04325	0.594	1.04325	0.6	0.005
earlyEry	HINT1	0.797	0.706491	0.594	0.706491	0.9	0.617
earlyEry	RPS21	0.797	0.51518	0.594	0.51518	1	0.889
earlyEry	RPL9	0.797	0.457031	0.594	0.457031	1	0.928
earlyEry	PSMG4	0.797	0.421851	0.594	0.421851	0.7	0.077
earlyEry	METTL26	0.796	0.447151	0.592	0.447151	0.8	0.143
earlyEry	RPL19	0.796	0.442142	0.592	0.442142	1	0.965
earlyEry	SPINT2	0.795	0.806528	0.59	0.806528	0.7	0.1
earlyEry	TXN	0.795	0.691557	0.59	0.691557	0.9	0.31
earlyEry	CCT7	0.795	0.451048	0.59	0.451048	0.8	0.147
earlyEry	SLC25A5	0.794	0.797724	0.588	0.797724	0.9	0.329
earlyEry	TPM1	0.794	0.70202	0.588	0.70202	0.65	0.057
earlyEry	ST13	0.794	0.658638	0.588	0.658638	0.95	0.282
earlyEry	HMGA1	0.794	0.623349	0.588	0.623349	0.7	0.087
earlyEry	SLC25A6	0.794	0.57446	0.588	0.57446	1	0.676
earlyEry	NONO	0.794	0.521708	0.588	0.521708	0.85	0.188
earlyEry	VDAC3	0.794	0.361368	0.588	0.361368	0.85	0.162
earlyEry	PA2G4	0.793	0.789021	0.586	0.789021	0.85	0.248
earlyEry	GATA1	0.793	0.697207	0.586	0.697207	0.65	0.052
earlyEry	HSPB11	0.793	0.516472	0.586	0.516472	0.75	0.119
earlyEry	EIF4E	0.792	0.482071	0.584	0.482071	0.85	0.195
earlyEry	PAICS	0.791	0.984946	0.582	0.984946	0.65	0.066
earlyEry	NME2	0.791	0.60059	0.582	0.60059	0.75	0.133
earlyEry	CTNNBL1	0.791	0.493495	0.582	0.493495	0.7	0.088
earlyEry	DCTPP1	0.79	0.629736	0.58	0.629736	0.65	0.061
earlyEry	NUCKS1	0.79	0.532145	0.58	0.532145	1	0.262
earlyEry	RPL7	0.79	0.427387	0.58	0.427387	1	0.965
earlyEry	NDUFB6	0.79	0.416191	0.58	0.416191	0.8	0.153
earlyEry	RPS14	0.79	0.371456	0.58	0.371456	1	0.982
earlyEry	OLA1	0.788	0.639219	0.576	0.639219	0.7	0.102
earlyEry	PNN	0.788	0.568522	0.576	0.568522	0.8	0.165
earlyEry	HIST1H4C	0.787	0.832603	0.574	0.832603	0.8	0.172
earlyEry	NME4	0.787	0.591434	0.574	0.591434	0.65	0.058
earlyEry	SPN	0.787	0.484943	0.574	0.484943	0.85	0.195
earlyEry	RPS15A	0.787	0.346174	0.574	0.346174	1	0.984
earlyEry	NDUFA9	0.787	0.283467	0.574	0.283467	0.75	0.121
earlyEry	APOC1	0.785	1.35778	0.57	1.35778	0.6	0.035
earlyEry	SNRPB	0.785	0.670043	0.57	0.670043	0.9	0.295
earlyEry	ATP5MC1	0.785	0.666762	0.57	0.666762	0.85	0.237
earlyEry	RSL1D1	0.785	0.641601	0.57	0.641601	0.85	0.218
earlyEry	PSMG1	0.785	0.534391	0.57	0.534391	0.65	0.062
earlyEry	NUCB2	0.785	0.428005	0.57	0.428005	0.75	0.132
earlyEry	RTF1	0.785	0.419243	0.57	0.419243	0.9	0.229
earlyEry	MRPL11	0.785	0.378622	0.57	0.378622	0.75	0.126
earlyEry	UQCRH	0.784	0.606596	0.568	0.606596	0.95	0.508
earlyEry	PRDX3	0.784	0.571392	0.568	0.571392	0.85	0.203
earlyEry	EEF1E1	0.784	0.476891	0.568	0.476891	0.7	0.101
earlyEry	NOP56	0.783	0.57914	0.566	0.57914	0.75	0.146
earlyEry	UROS	0.783	0.494914	0.566	0.494914	0.7	0.094
earlyEry	FBXO7	0.782	0.722778	0.564	0.722778	0.7	0.114
earlyEry	TMEM14C	0.782	0.7213	0.564	0.7213	0.75	0.149
earlyEry	RPS20	0.782	0.434784	0.564	0.434784	1	0.924
earlyEry	LDHA	0.781	0.74587	0.562	0.74587	0.85	0.264
earlyEry	PDIA6	0.781	0.409932	0.562	0.409932	0.85	0.195
earlyEry	MCM5	0.779	0.848354	0.558	0.848354	0.65	0.08
earlyEry	ARL2	0.779	0.631384	0.558	0.631384	0.7	0.117
earlyEry	RPL36A	0.779	0.48923	0.558	0.48923	1	0.875
earlyEry	ICAM4	0.778	0.632771	0.556	0.632771	0.6	0.042
earlyEry	HSPE1	0.778	0.621536	0.556	0.621536	0.8	0.194
earlyEry	MYL6B	0.777	0.876932	0.554	0.876932	0.6	0.046
earlyEry	PRDX6	0.777	0.61056	0.554	0.61056	0.85	0.241
earlyEry	CMSS1	0.777	0.483745	0.554	0.483745	0.65	0.075
earlyEry	RPS25	0.777	0.38825	0.554	0.38825	1	0.951
earlyEry	GHITM	0.777	0.37729	0.554	0.37729	0.95	0.247
earlyEry	CHD4	0.777	0.337411	0.554	0.337411	0.7	0.102
earlyEry	PYURF	0.776	0.32515	0.552	0.32515	0.85	0.198
earlyEry	FMC1	0.775	0.484344	0.55	0.484344	0.65	0.078
earlyEry	ADI1	0.775	0.445083	0.55	0.445083	0.7	0.112
earlyEry	ERGIC3	0.775	0.406486	0.55	0.406486	0.9	0.24
earlyEry	GNL3	0.775	0.323866	0.55	0.323866	0.65	0.074
earlyEry	SYPL1	0.775	0.286752	0.55	0.286752	0.8	0.164
earlyEry	CLTA	0.775	0.260854	0.55	0.260854	0.85	0.19
earlyEry	POLR2H	0.774	0.634985	0.548	0.634985	0.65	0.081
earlyEry	MRPS16	0.774	0.448751	0.548	0.448751	0.7	0.117
earlyEry	MCM7	0.773	0.748414	0.546	0.748414	0.65	0.084
earlyEry	MRPL12	0.773	0.455568	0.546	0.455568	0.7	0.112
earlyEry	DNPH1	0.772	0.864676	0.544	0.864676	0.65	0.113
earlyEry	CHCHD2	0.772	0.588352	0.544	0.588352	1	0.56
earlyEry	FXN	0.772	0.567478	0.544	0.567478	0.6	0.053
earlyEry	RPL6	0.772	0.46002	0.544	0.46002	1	0.909
earlyEry	CKS2	0.771	0.690536	0.542	0.690536	0.7	0.114
earlyEry	GRHPR	0.771	0.33249	0.542	0.33249	0.7	0.113
earlyEry	PAFAH1B3	0.77	0.437967	0.54	0.437967	0.65	0.084
earlyEry	YIF1B	0.77	0.368434	0.54	0.368434	0.65	0.081
earlyEry	SLC25A3	0.769	0.649853	0.538	0.649853	0.95	0.391
earlyEry	SNRPF	0.769	0.610629	0.538	0.610629	0.85	0.251
earlyEry	TCEAL4	0.769	0.594462	0.538	0.594462	0.6	0.047
earlyEry	HACD1	0.769	0.534822	0.538	0.534822	0.55	0.012
earlyEry	ALDH1A1	0.769	0.474772	0.538	0.474772	0.6	0.048
earlyEry	ILF2	0.769	0.382738	0.538	0.382738	0.75	0.15
earlyEry	SRP72	0.768	0.332133	0.536	0.332133	0.75	0.15
earlyEry	MRPL18	0.768	0.322448	0.536	0.322448	0.7	0.118
earlyEry	MEST	0.767	0.711931	0.534	0.711931	0.55	0.018
earlyEry	RNF24	0.767	0.680849	0.534	0.680849	0.6	0.054
earlyEry	RBBP4	0.767	0.580546	0.534	0.580546	0.85	0.24
earlyEry	WDR18	0.767	0.476333	0.534	0.476333	0.6	0.056
earlyEry	SNRNP40	0.767	0.446442	0.534	0.446442	0.7	0.125
earlyEry	LUC7L3	0.767	0.379208	0.534	0.379208	0.8	0.191
earlyEry	HMGB3	0.766	0.464774	0.532	0.464774	0.6	0.057
earlyEry	TP53	0.766	0.440378	0.532	0.440378	0.7	0.122
earlyEry	OSTC	0.766	0.435877	0.532	0.435877	0.85	0.23
earlyEry	MRPL14	0.766	0.278372	0.532	0.278372	0.75	0.148
earlyEry	CCT6A	0.765	0.474938	0.53	0.474938	0.75	0.156
earlyEry	ABHD14B	0.765	0.361691	0.53	0.361691	0.7	0.122
earlyEry	COA4	0.765	0.359358	0.53	0.359358	0.65	0.09
earlyEry	COPS5	0.765	0.316235	0.53	0.316235	0.65	0.091
earlyEry	EGFL7	0.764	0.756987	0.528	0.756987	0.55	0.021
earlyEry	TIMM13	0.764	0.688682	0.528	0.688682	0.8	0.232
earlyEry	TUFM	0.764	0.488607	0.528	0.488607	0.9	0.272
earlyEry	MRPL42	0.764	0.405942	0.528	0.405942	0.7	0.127
earlyEry	GTF3C6	0.763	0.420261	0.526	0.420261	0.7	0.131
earlyEry	HBD	0.763	0.300845	0.526	0.300845	0.95	0.351
earlyEry	EBNA1BP2	0.762	0.499358	0.524	0.499358	0.6	0.066
earlyEry	MRPS2	0.762	0.447443	0.524	0.447443	0.6	0.063
earlyEry	ZC3H15	0.762	0.251977	0.524	0.251977	0.85	0.215
earlyEry	DAD1	0.761	0.690106	0.522	0.690106	0.8	0.25
earlyEry	SUMO3	0.761	0.433053	0.522	0.433053	0.8	0.206
earlyEry	DUT	0.76	0.976412	0.52	0.976412	0.65	0.129
earlyEry	PARP1	0.76	0.510838	0.52	0.510838	0.7	0.143
earlyEry	EPB41L4A-AS1	0.76	0.433813	0.52	0.433813	0.65	0.094
earlyEry	MCM3	0.759	0.6516	0.518	0.6516	0.6	0.076
earlyEry	SRSF7	0.759	0.560798	0.518	0.560798	0.85	0.25
earlyEry	UNG	0.759	0.523599	0.518	0.523599	0.55	0.028
earlyEry	ATP5F1A	0.759	0.456276	0.518	0.456276	0.95	0.309
earlyEry	PRKDC	0.759	0.394812	0.518	0.394812	0.65	0.099
earlyEry	ESD	0.758	0.594797	0.516	0.594797	0.85	0.271
earlyEry	LSM7	0.757	0.52259	0.514	0.52259	0.95	0.328
earlyEry	CCT5	0.757	0.482492	0.514	0.482492	0.7	0.138
earlyEry	LSM3	0.757	0.357468	0.514	0.357468	0.85	0.22
earlyEry	FEZ2	0.757	0.344993	0.514	0.344993	0.6	0.061
earlyEry	LYRM4	0.757	0.312467	0.514	0.312467	0.65	0.097
earlyEry	FABP5	0.756	0.855805	0.512	0.855805	0.6	0.081
earlyEry	H2AFZ	0.756	0.64538	0.512	0.64538	0.9	0.441
earlyEry	SNRNP70	0.756	0.639012	0.512	0.639012	0.65	0.114
earlyEry	PKIG	0.756	0.534793	0.512	0.534793	0.55	0.035
earlyEry	CCT8	0.756	0.479152	0.512	0.479152	0.85	0.238
earlyEry	MAT2A	0.756	0.325402	0.512	0.325402	0.65	0.101
earlyEry	ZCCHC10	0.756	0.297958	0.512	0.297958	0.65	0.099
earlyEry	GINS2	0.755	0.632558	0.51	0.632558	0.55	0.04
earlyEry	EIF6	0.755	0.411348	0.51	0.411348	0.8	0.2
earlyEry	NDUFAF3	0.755	0.310035	0.51	0.310035	0.8	0.198
earlyEry	RAN	0.754	0.515185	0.508	0.515185	0.95	0.358
earlyEry	NOB1	0.754	0.433899	0.508	0.433899	0.6	0.071
earlyEry	SEPT6	0.753	0.626609	0.506	0.626609	0.75	0.187
earlyEry	CACYBP	0.753	0.61613	0.506	0.61613	0.65	0.115
earlyEry	STRAP	0.753	0.510466	0.506	0.510466	0.75	0.184
earlyEry	MRPS12	0.753	0.467675	0.506	0.467675	0.7	0.142
earlyEry	PHB2	0.753	0.433619	0.506	0.433619	0.75	0.177
earlyEry	ANP32B	0.752	0.553162	0.504	0.553162	0.75	0.193
earlyEry	PSMA3	0.752	0.454495	0.504	0.454495	0.7	0.153
earlyEry	RPL26	0.752	0.355409	0.504	0.355409	1	0.974
earlyEry	GNA15	0.751	0.546165	0.502	0.546165	0.55	0.037
earlyEry	SFXN4	0.751	0.412485	0.502	0.412485	0.55	0.041
earlyEry	PSMA1	0.75	0.603275	0.5	0.603275	0.95	0.333
earlyEry	HIGD1A	0.75	0.510951	0.5	0.510951	0.7	0.152
earlyEry	DNMT1	0.75	0.497454	0.5	0.497454	0.65	0.12
earlyEry	PRDX2	0.75	0.412617	0.5	0.412617	0.9	0.363
earlyEry	SLC25A11	0.75	0.408343	0.5	0.408343	0.6	0.077
earlyEry	YTHDF2	0.75	0.309494	0.5	0.309494	0.7	0.144
earlyEry	ABCF1	0.75	0.272026	0.5	0.272026	0.65	0.11
earlyEry	SMIM1	0.749	0.77396	0.498	0.77396	0.55	0.048
earlyEry	MRTO4	0.749	0.68068	0.498	0.68068	0.55	0.046
earlyEry	RNPS1	0.749	0.412028	0.498	0.412028	0.75	0.188
earlyEry	HNRNPM	0.749	0.328535	0.498	0.328535	0.9	0.268
earlyEry	SNRPD1	0.748	0.614834	0.496	0.614834	0.8	0.28
earlyEry	KARS	0.748	0.483576	0.496	0.483576	0.65	0.123
earlyEry	LARS	0.748	0.478008	0.496	0.478008	0.6	0.083
earlyEry	GLO1	0.748	0.290258	0.496	0.290258	0.65	0.115
earlyEry	CD84	0.748	0.285139	0.496	0.285139	0.6	0.068
earlyEry	MRPL4	0.747	0.832521	0.494	0.832521	0.6	0.087
earlyEry	CLNS1A	0.747	0.576304	0.494	0.576304	0.75	0.199
earlyEry	SNHG8	0.747	0.46576	0.494	0.46576	0.85	0.264
earlyEry	EIF1AX	0.747	0.442693	0.494	0.442693	0.9	0.311
earlyEry	REXO2	0.747	0.3118	0.494	0.3118	0.65	0.109
earlyEry	SINHCAF	0.747	0.29623	0.494	0.29623	0.6	0.075
earlyEry	ARHGEF2	0.747	0.287379	0.494	0.287379	0.6	0.075
earlyEry	SNRPA	0.746	0.485624	0.492	0.485624	0.65	0.127
earlyEry	GLUL	0.746	0.420309	0.492	0.420309	0.75	0.194
earlyEry	CYTOR	0.746	0.321358	0.492	0.321358	0.75	0.184
earlyEry	DNAJC8	0.746	0.269724	0.492	0.269724	0.85	0.238
earlyEry	RPL22L1	0.745	0.752817	0.49	0.752817	0.7	0.21
earlyEry	TMEM14B	0.745	0.592021	0.49	0.592021	0.75	0.204
earlyEry	ALG8	0.745	0.490198	0.49	0.490198	0.55	0.052
earlyEry	UQCC2	0.745	0.476693	0.49	0.476693	0.65	0.125
earlyEry	PSMB7	0.745	0.437335	0.49	0.437335	0.8	0.228
earlyEry	VCP	0.745	0.35345	0.49	0.35345	0.65	0.122
earlyEry	ZCRB1	0.745	0.285432	0.49	0.285432	0.65	0.117
earlyEry	SLC40A1	0.744	0.768573	0.488	0.768573	0.55	0.056
earlyEry	PLTP	0.744	0.600004	0.488	0.600004	0.5	0.013
earlyEry	CENPH	0.744	0.454769	0.488	0.454769	0.55	0.054
earlyEry	TMA16	0.744	0.437314	0.488	0.437314	0.6	0.091
earlyEry	CCT4	0.744	0.298335	0.488	0.298335	0.8	0.208
earlyEry	INKA1	0.743	0.536228	0.486	0.536228	0.5	0.011
earlyEry	ERH	0.743	0.468048	0.486	0.468048	0.95	0.363
earlyEry	MT-CYB	0.743	0.42265	0.486	0.42265	0.95	0.859
earlyEry	CEP57	0.743	0.418057	0.486	0.418057	0.6	0.09
earlyEry	CDKN2AIPNL	0.743	0.398738	0.486	0.398738	0.55	0.053
earlyEry	GNL2	0.743	0.38624	0.486	0.38624	0.55	0.055
earlyEry	SRP9	0.743	0.297512	0.486	0.297512	0.9	0.279
earlyEry	MT-ND1	0.742	0.528843	0.484	0.528843	0.95	0.796
earlyEry	YWHAE	0.742	0.479576	0.484	0.479576	0.9	0.341
earlyEry	CENPK	0.742	0.441129	0.484	0.441129	0.55	0.054
earlyEry	RPL17	0.742	0.385101	0.484	0.385101	1	0.846
earlyEry	RPS13	0.742	0.328877	0.484	0.328877	1	0.943
earlyEry	COX20	0.742	0.26547	0.484	0.26547	0.65	0.12
earlyEry	TUBA1C	0.741	0.573173	0.482	0.573173	0.6	0.094
earlyEry	LEPROT	0.741	0.525763	0.482	0.525763	0.65	0.133
earlyEry	TOMM22	0.741	0.482194	0.482	0.482194	0.75	0.215
earlyEry	FADS2	0.741	0.439062	0.482	0.439062	0.5	0.02
earlyEry	FUS	0.741	0.432526	0.482	0.432526	0.9	0.298
earlyEry	BZW2	0.74	0.627006	0.48	0.627006	0.55	0.063
earlyEry	MORF4L2	0.74	0.563438	0.48	0.563438	0.65	0.146
earlyEry	HSP90AA1	0.74	0.555076	0.48	0.555076	0.95	0.504
earlyEry	SET	0.74	0.537163	0.48	0.537163	1	0.484
earlyEry	LSM5	0.74	0.528137	0.48	0.528137	0.85	0.295
earlyEry	MRPL51	0.74	0.411372	0.48	0.411372	0.8	0.237
earlyEry	TMEM141	0.74	0.259453	0.48	0.259453	0.65	0.121
earlyEry	ISYNA1	0.739	0.813536	0.478	0.813536	0.5	0.021
earlyEry	ATP5MC3	0.739	0.501412	0.478	0.501412	0.95	0.376
earlyEry	NUTF2	0.739	0.445457	0.478	0.445457	0.65	0.138
earlyEry	MYCBP	0.739	0.318087	0.478	0.318087	0.6	0.093
earlyEry	MRPL16	0.738	0.548005	0.476	0.548005	0.6	0.101
earlyEry	PYCR1	0.738	0.504484	0.476	0.504484	0.5	0.027
earlyEry	TFRC	0.738	0.400036	0.476	0.400036	0.6	0.091
earlyEry	MRPL37	0.738	0.399157	0.476	0.399157	0.6	0.096
earlyEry	BCL11A	0.738	0.311713	0.476	0.311713	0.6	0.094
earlyEry	RPL36	0.738	0.309713	0.476	0.309713	1	0.965
earlyEry	RSU1	0.738	0.307438	0.476	0.307438	0.65	0.132
earlyEry	CAPN1	0.738	0.277052	0.476	0.277052	0.65	0.127
earlyEry	MYB	0.737	0.620323	0.474	0.620323	0.5	0.023
earlyEry	FBL	0.737	0.537923	0.474	0.537923	0.75	0.226
earlyEry	MRPL57	0.737	0.331097	0.474	0.331097	0.8	0.231
earlyEry	NUBP2	0.737	0.299485	0.474	0.299485	0.6	0.097
earlyEry	ILF3	0.737	0.281605	0.474	0.281605	0.65	0.129
earlyEry	MT-CO3	0.736	0.472802	0.472	0.472802	1	0.955
earlyEry	PRKACB	0.736	0.338862	0.472	0.338862	0.6	0.089
earlyEry	ETFA	0.736	0.315255	0.472	0.315255	0.65	0.13
earlyEry	ECH1	0.736	0.297883	0.472	0.297883	0.75	0.195
earlyEry	EIF4B	0.736	0.288387	0.472	0.288387	0.9	0.288
earlyEry	NDUFS3	0.735	0.535859	0.47	0.535859	0.65	0.144
earlyEry	EIF4H	0.735	0.512371	0.47	0.512371	0.65	0.148
earlyEry	XRCC5	0.735	0.383729	0.47	0.383729	0.8	0.241
earlyEry	RPL8	0.735	0.342191	0.47	0.342191	1	0.952
earlyEry	PDCD5	0.735	0.335858	0.47	0.335858	0.65	0.134
earlyEry	MZT2B	0.735	0.324809	0.47	0.324809	0.6	0.102
earlyEry	PARK7	0.735	0.32435	0.47	0.32435	0.95	0.333
earlyEry	SMIM37	0.734	0.524814	0.468	0.524814	0.6	0.103
earlyEry	EIF3F	0.734	0.489906	0.468	0.489906	0.95	0.403
earlyEry	HPRT1	0.734	0.429899	0.468	0.429899	0.65	0.133
earlyEry	RDH11	0.734	0.364595	0.468	0.364595	0.55	0.062
earlyEry	HADHA	0.734	0.299743	0.468	0.299743	0.75	0.2
earlyEry	TCEA1	0.734	0.276703	0.468	0.276703	0.85	0.255
earlyEry	EWSR1	0.733	0.454831	0.466	0.454831	0.7	0.178
earlyEry	NDUFB8	0.733	0.371668	0.466	0.371668	0.95	0.33
earlyEry	RTF2	0.733	0.33599	0.466	0.33599	0.65	0.138
earlyEry	CCND2	0.733	0.288151	0.466	0.288151	0.55	0.062
earlyEry	ACADM	0.733	0.264624	0.466	0.264624	0.6	0.102
earlyEry	THOC7	0.732	0.441399	0.464	0.441399	0.65	0.148
earlyEry	MRPL36	0.732	0.437044	0.464	0.437044	0.6	0.103
earlyEry	RBMX	0.732	0.414087	0.464	0.414087	0.8	0.252
earlyEry	MRPS15	0.732	0.325304	0.464	0.325304	0.65	0.138
earlyEry	NDUFB9	0.731	0.456208	0.462	0.456208	0.95	0.378
earlyEry	RFC5	0.731	0.435746	0.462	0.435746	0.5	0.035
earlyEry	TXNL1	0.731	0.339893	0.462	0.339893	0.65	0.14
earlyEry	RUVBL2	0.73	0.468533	0.46	0.468533	0.55	0.078
earlyEry	PPA1	0.73	0.350564	0.46	0.350564	0.7	0.176
earlyEry	YWHAQ	0.73	0.286547	0.46	0.286547	0.85	0.266
earlyEry	ACTL6A	0.729	0.403838	0.458	0.403838	0.55	0.078
earlyEry	CETN2	0.729	0.35908	0.458	0.35908	0.55	0.074
earlyEry	UNC13D	0.729	0.309367	0.458	0.309367	0.55	0.065
earlyEry	PDCD4	0.729	0.306233	0.458	0.306233	0.75	0.207
earlyEry	MRPS25	0.729	0.301317	0.458	0.301317	0.55	0.071
earlyEry	LYPLA1	0.729	0.30104	0.458	0.30104	0.65	0.137
earlyEry	PSIP1	0.729	0.292318	0.458	0.292318	0.55	0.071
earlyEry	DPM3	0.729	0.260206	0.458	0.260206	0.65	0.14
earlyEry	MCM4	0.728	0.43095	0.456	0.43095	0.5	0.041
earlyEry	RPL38	0.728	0.423231	0.456	0.423231	1	0.921
earlyEry	YBX1	0.728	0.37715	0.456	0.37715	0.85	0.282
earlyEry	GON7	0.728	0.300594	0.456	0.300594	0.5	0.036
earlyEry	CBX5	0.727	0.569883	0.454	0.569883	0.55	0.084
earlyEry	NBDY	0.727	0.433389	0.454	0.433389	0.6	0.109
earlyEry	NOP16	0.727	0.413084	0.454	0.413084	0.5	0.041
earlyEry	SRI	0.727	0.409697	0.454	0.409697	0.75	0.222
earlyEry	NUP155	0.727	0.365854	0.454	0.365854	0.5	0.038
earlyEry	MPDU1	0.727	0.363935	0.454	0.363935	0.55	0.076
earlyEry	VRK1	0.727	0.342891	0.454	0.342891	0.55	0.076
earlyEry	NAP1L4	0.726	0.548045	0.452	0.548045	0.6	0.122
earlyEry	DTYMK	0.726	0.483111	0.452	0.483111	0.55	0.085
earlyEry	NMI	0.726	0.451817	0.452	0.451817	0.6	0.116
earlyEry	TRMT112	0.726	0.413268	0.452	0.413268	0.95	0.362
earlyEry	GTF2A2	0.726	0.324499	0.452	0.324499	0.7	0.182
earlyEry	ATOX1	0.726	0.305801	0.452	0.305801	0.8	0.254
earlyEry	FKBP3	0.726	0.297423	0.452	0.297423	0.6	0.113
earlyEry	CENPX	0.725	0.573757	0.45	0.573757	0.6	0.124
earlyEry	FIBP	0.725	0.530189	0.45	0.530189	0.65	0.159
earlyEry	PRDX4	0.724	0.433217	0.448	0.433217	0.55	0.084
earlyEry	CHCHD1	0.724	0.413107	0.448	0.413107	0.6	0.121
earlyEry	QTRT1	0.724	0.336692	0.448	0.336692	0.5	0.044
earlyEry	COPS3	0.724	0.275254	0.448	0.275254	0.6	0.109
earlyEry	MRPL48	0.724	0.26801	0.448	0.26801	0.55	0.079
earlyEry	PCNA	0.724	0.265514	0.448	0.265514	0.6	0.106
earlyEry	RPL13A	0.724	0.261271	0.448	0.261271	1	0.989
earlyEry	RAB13	0.723	0.463334	0.446	0.463334	0.5	0.05
earlyEry	CCNG1	0.723	0.44424	0.446	0.44424	0.6	0.123
earlyEry	KLHDC3	0.723	0.443146	0.446	0.443146	0.55	0.088
earlyEry	POLD2	0.723	0.398345	0.446	0.398345	0.55	0.084
earlyEry	RNF130	0.723	0.369984	0.446	0.369984	0.6	0.111
earlyEry	SSB	0.722	0.428803	0.444	0.428803	0.7	0.199
earlyEry	ACD	0.722	0.304035	0.444	0.304035	0.5	0.044
earlyEry	RPL27A	0.722	0.296074	0.444	0.296074	1	0.968
earlyEry	AHCY	0.721	0.602778	0.442	0.602778	0.5	0.053
earlyEry	SUMO2	0.721	0.435849	0.442	0.435849	1	0.659
earlyEry	GOT2	0.721	0.365171	0.442	0.365171	0.5	0.051
earlyEry	RPL24	0.721	0.346077	0.442	0.346077	1	0.869
earlyEry	RPS19	0.721	0.264882	0.442	0.264882	1	0.983
earlyEry	FES	0.721	0.257808	0.442	0.257808	0.55	0.074
earlyEry	GUSB	0.72	0.605999	0.44	0.605999	0.55	0.095
earlyEry	SUPT16H	0.72	0.425871	0.44	0.425871	0.55	0.093
earlyEry	SLIRP	0.72	0.366576	0.44	0.366576	0.85	0.296
earlyEry	DNM1L	0.72	0.357261	0.44	0.357261	0.5	0.048
earlyEry	CCT3	0.72	0.327318	0.44	0.327318	0.7	0.189
earlyEry	CBR1	0.72	0.29894	0.44	0.29894	0.55	0.086
earlyEry	PBX1	0.719	0.461796	0.438	0.461796	0.45	0.01
earlyEry	VDAC2	0.719	0.386865	0.438	0.386865	0.7	0.205
earlyEry	DEK	0.719	0.356705	0.438	0.356705	0.65	0.159
earlyEry	RPF2	0.719	0.331104	0.438	0.331104	0.5	0.052
earlyEry	GYPC	0.719	0.31089	0.438	0.31089	0.85	0.286
earlyEry	RPS28	0.719	0.262452	0.438	0.262452	1	0.981
earlyEry	RPF1	0.718	0.566905	0.436	0.566905	0.55	0.092
earlyEry	ETF1	0.718	0.527789	0.436	0.527789	0.55	0.092
earlyEry	SLC39A4	0.718	0.394674	0.436	0.394674	0.5	0.055
earlyEry	PMPCA	0.718	0.384799	0.436	0.384799	0.5	0.053
earlyEry	PSMC3	0.718	0.305464	0.436	0.305464	0.65	0.157
earlyEry	SPART	0.718	0.292168	0.436	0.292168	0.5	0.053
earlyEry	UROD	0.717	0.546949	0.434	0.546949	0.6	0.131
earlyEry	NOLC1	0.717	0.433392	0.434	0.433392	0.5	0.057
earlyEry	SNX5	0.717	0.398697	0.434	0.398697	0.55	0.095
earlyEry	EIF3M	0.717	0.387366	0.434	0.387366	0.9	0.353
earlyEry	ZNF667-AS1	0.717	0.372854	0.434	0.372854	0.45	0.014
earlyEry	CDC123	0.717	0.367727	0.434	0.367727	0.55	0.094
earlyEry	NDUFV2	0.717	0.358797	0.434	0.358797	0.75	0.224
earlyEry	LAGE3	0.717	0.323846	0.434	0.323846	0.5	0.055
earlyEry	NDUFB4	0.717	0.311459	0.434	0.311459	0.85	0.296
earlyEry	POP7	0.717	0.305735	0.434	0.305735	0.55	0.094
earlyEry	DHX15	0.717	0.297473	0.434	0.297473	0.55	0.091
earlyEry	ZFAND1	0.717	0.297044	0.434	0.297044	0.6	0.124
earlyEry	MRPS33	0.717	0.290333	0.434	0.290333	0.6	0.128
earlyEry	PCBD1	0.717	0.277789	0.434	0.277789	0.5	0.05
earlyEry	CSDE1	0.717	0.252989	0.434	0.252989	0.9	0.319
earlyEry	ATP5F1B	0.716	0.476242	0.432	0.476242	0.8	0.326
earlyEry	CCDC28B	0.716	0.434571	0.432	0.434571	0.5	0.059
earlyEry	TAGLN2	0.716	0.392545	0.432	0.392545	1	0.493
earlyEry	HSD17B10	0.715	0.504929	0.43	0.504929	0.65	0.176
earlyEry	CEBPZ	0.715	0.333592	0.43	0.333592	0.55	0.095
earlyEry	EIF3A	0.715	0.323267	0.43	0.323267	0.75	0.231
earlyEry	MRPL19	0.715	0.289643	0.43	0.289643	0.5	0.057
earlyEry	SF3B6	0.714	0.439938	0.428	0.439938	0.8	0.289
earlyEry	MLF2	0.714	0.337605	0.428	0.337605	0.6	0.137
earlyEry	UBAP2L	0.714	0.292354	0.428	0.292354	0.5	0.06
earlyEry	RPS9	0.714	0.287451	0.428	0.287451	1	0.954
earlyEry	RPS27A	0.714	0.286936	0.428	0.286936	1	0.98
earlyEry	SYNCRIP	0.714	0.253619	0.428	0.253619	0.6	0.127
earlyEry	TPI1	0.713	0.53021	0.426	0.53021	0.85	0.461
earlyEry	MIR4435-2HG	0.713	0.380629	0.426	0.380629	0.55	0.099
earlyEry	MPP1	0.713	0.37025	0.426	0.37025	0.55	0.095
earlyEry	MT-ND4	0.713	0.350476	0.426	0.350476	1	0.934
earlyEry	ENSA	0.713	0.345717	0.426	0.345717	0.7	0.211
earlyEry	RPS29	0.713	0.283258	0.426	0.283258	1	0.98
earlyEry	WDR43	0.712	0.458299	0.424	0.458299	0.5	0.065
earlyEry	RRP15	0.712	0.416696	0.424	0.416696	0.5	0.067
earlyEry	LRPPRC	0.712	0.375984	0.424	0.375984	0.5	0.062
earlyEry	SORD	0.712	0.336887	0.424	0.336887	0.45	0.022
earlyEry	THOC3	0.712	0.32078	0.424	0.32078	0.5	0.062
earlyEry	FANCF	0.711	0.67411	0.422	0.67411	0.45	0.025
earlyEry	EIF5A	0.711	0.525562	0.422	0.525562	0.75	0.284
earlyEry	MSH6	0.711	0.366517	0.422	0.366517	0.45	0.026
earlyEry	NACA	0.711	0.363947	0.422	0.363947	1	0.814
earlyEry	LARP1	0.711	0.363019	0.422	0.363019	0.5	0.066
earlyEry	PRKRA	0.711	0.354186	0.422	0.354186	0.5	0.062
earlyEry	CALR	0.71	0.599781	0.42	0.599781	0.8	0.346
earlyEry	FDFT1	0.71	0.470515	0.42	0.470515	0.55	0.11
earlyEry	SMC3	0.71	0.435102	0.42	0.435102	0.55	0.102
earlyEry	SNRNP25	0.71	0.408115	0.42	0.408115	0.55	0.108
earlyEry	EIF3E	0.71	0.392762	0.42	0.392762	1	0.69
earlyEry	ATP5IF1	0.71	0.340587	0.42	0.340587	0.9	0.356
earlyEry	KLF1	0.71	0.315925	0.42	0.315925	0.45	0.028
earlyEry	RBBP7	0.71	0.280423	0.42	0.280423	0.55	0.103
earlyEry	RBM14	0.71	0.254106	0.42	0.254106	0.5	0.064
earlyEry	PRPS2	0.709	0.43511	0.418	0.43511	0.5	0.07
earlyEry	MAD2L1	0.709	0.327735	0.418	0.327735	0.5	0.069
earlyEry	ECSIT	0.709	0.324893	0.418	0.324893	0.5	0.067
earlyEry	TAF1D	0.708	0.409603	0.416	0.409603	0.6	0.143
earlyEry	PSMB1	0.708	0.300834	0.416	0.300834	0.9	0.337
earlyEry	ATP5F1C	0.708	0.289399	0.416	0.289399	0.8	0.271
earlyEry	METAP2	0.707	0.464284	0.414	0.464284	0.7	0.22
earlyEry	DUSP23	0.707	0.43487	0.414	0.43487	0.6	0.139
earlyEry	HSD17B8	0.707	0.322921	0.414	0.322921	0.45	0.033
earlyEry	FCER1A	0.706	0.747501	0.412	0.747501	0.45	0.032
earlyEry	ATP5PF	0.706	0.353584	0.412	0.353584	0.9	0.362
earlyEry	CKS1B	0.706	0.34682	0.412	0.34682	0.55	0.106
earlyEry	BOLA3	0.706	0.326066	0.412	0.326066	0.55	0.105
earlyEry	MTHFD2	0.706	0.289326	0.412	0.289326	0.6	0.144
earlyEry	TAF9	0.706	0.254663	0.412	0.254663	0.6	0.138
earlyEry	HSPA9	0.705	0.43048	0.41	0.43048	0.55	0.117
earlyEry	P2RX1	0.705	0.387282	0.41	0.387282	0.45	0.03
earlyEry	ISOC2	0.705	0.375431	0.41	0.375431	0.5	0.073
earlyEry	CUTA	0.705	0.338782	0.41	0.338782	0.85	0.341
earlyEry	CISD2	0.705	0.316026	0.41	0.316026	0.6	0.147
earlyEry	RPL23A	0.705	0.286435	0.41	0.286435	1	0.947
earlyEry	PYCR2	0.704	0.645564	0.408	0.645564	0.5	0.084
earlyEry	PFDN4	0.704	0.580568	0.408	0.580568	0.6	0.145
earlyEry	GOLIM4	0.704	0.558793	0.408	0.558793	0.5	0.079
earlyEry	RPA1	0.704	0.33812	0.408	0.33812	0.5	0.08
earlyEry	GMCL1	0.704	0.315975	0.408	0.315975	0.5	0.073
earlyEry	SRRM1	0.704	0.26418	0.408	0.26418	0.9	0.337
earlyEry	BSDC1	0.704	0.258787	0.408	0.258787	0.5	0.075
earlyEry	NREP	0.703	0.434819	0.406	0.434819	0.45	0.035
earlyEry	AFMID	0.703	0.337364	0.406	0.337364	0.45	0.037
earlyEry	EIF3D	0.703	0.336656	0.406	0.336656	0.75	0.266
earlyEry	SNRPC	0.703	0.334765	0.406	0.334765	0.65	0.187
earlyEry	PSMF1	0.703	0.330693	0.406	0.330693	0.55	0.116
earlyEry	PRPF6	0.703	0.324292	0.406	0.324292	0.55	0.114
earlyEry	ADSL	0.703	0.31154	0.406	0.31154	0.5	0.076
earlyEry	MT-CO2	0.703	0.299624	0.406	0.299624	0.95	0.961
earlyEry	PPIB	0.703	0.282825	0.406	0.282825	0.85	0.308
earlyEry	NDUFA8	0.703	0.275264	0.406	0.275264	0.55	0.114
earlyEry	CCNB1IP1	0.702	0.341631	0.404	0.341631	0.45	0.037
earlyEry	UBE2G2	0.702	0.336908	0.404	0.336908	0.5	0.079
earlyEry	PHF20	0.702	0.323849	0.404	0.323849	0.55	0.112
earlyEry	WDR6	0.702	0.299758	0.404	0.299758	0.45	0.038
earlyEry	PSMD8	0.702	0.26512	0.404	0.26512	0.7	0.216
earlyEry	TMED3	0.701	0.369155	0.402	0.369155	0.5	0.079
earlyEry	SND1	0.701	0.333077	0.402	0.333077	0.5	0.083
pDC	PLD4	0.995	2.30275	0.99	2.30275	1	0.036
pDC	IRF8	0.993	2.47976	0.986	2.47976	1	0.079
pDC	TCF4	0.992	2.35948	0.984	2.35948	1	0.07
pDC	JCHAIN	0.986	2.28318	0.972	2.28318	1	0.182
pDC	IRF7	0.985	2.39935	0.97	2.39935	1	0.113
pDC	LILRA4	0.981	2.577	0.962	2.577	0.963	0.005
pDC	ITM2C	0.971	2.35968	0.942	2.35968	0.963	0.074
pDC	UGCG	0.952	1.79127	0.904	1.79127	0.926	0.036
pDC	CD74	0.948	1.47372	0.896	1.47372	1	0.784
pDC	SEC61B	0.939	1.69122	0.878	1.69122	0.963	0.398
pDC	GZMB	0.937	2.06339	0.874	2.06339	0.963	0.191
pDC	MZB1	0.934	1.56516	0.868	1.56516	0.963	0.1
pDC	BCL11A	0.923	1.75326	0.846	1.75326	0.889	0.092
pDC	ALOX5AP	0.914	1.70966	0.828	1.70966	0.926	0.203
pDC	PLP2	0.914	1.32478	0.828	1.32478	1	0.266
pDC	C12orf75	0.911	1.58868	0.822	1.58868	0.926	0.114
pDC	PLAC8	0.91	1.61567	0.82	1.61567	0.926	0.322
pDC	RNASE6	0.906	1.45972	0.812	1.45972	0.963	0.213
pDC	TXN	0.898	1.45962	0.796	1.45962	0.963	0.309
pDC	HERPUD1	0.896	1.43184	0.792	1.43184	0.963	0.235
pDC	UCP2	0.883	1.02427	0.766	1.02427	1	0.414
pDC	NPC2	0.873	1.26513	0.746	1.26513	0.926	0.473
pDC	PHACTR1	0.871	1.20617	0.742	1.20617	0.852	0.098
pDC	RPS8	0.871	0.61615	0.742	0.61615	1	0.966
pDC	HLA-DPB1	0.869	0.926759	0.738	0.926759	1	0.523
pDC	SERPINF1	0.867	1.8667	0.734	1.8667	0.741	0.011
pDC	IL3RA	0.867	1.64339	0.734	1.64339	0.741	0.008
pDC	LILRB4	0.864	1.33109	0.728	1.33109	0.778	0.06
pDC	SPCS1	0.854	1.20181	0.708	1.20181	0.926	0.39
pDC	EEF1A1	0.854	0.601024	0.708	0.601024	1	0.984
pDC	SMPD3	0.851	1.54392	0.702	1.54392	0.704	0.002
pDC	STMN1	0.842	1.14375	0.684	1.14375	0.852	0.179
pDC	RPS11	0.84	0.600436	0.68	0.600436	1	0.92
pDC	HLA-DMA	0.836	0.927252	0.672	0.927252	0.963	0.281
pDC	RPS4X	0.833	0.527326	0.666	0.527326	1	0.967
pDC	HLA-DPA1	0.831	0.884286	0.662	0.884286	1	0.43
pDC	TAGLN2	0.83	1.04355	0.66	1.04355	0.963	0.493
pDC	HLA-DQA2	0.83	1.02793	0.66	1.02793	0.852	0.184
pDC	SEC61G	0.829	0.970587	0.658	0.970587	0.926	0.505
pDC	PPP1R14B	0.826	1.47424	0.652	1.47424	0.667	0.023
pDC	FAM129C	0.825	1.22187	0.65	1.22187	0.667	0.013
pDC	PTPRE	0.824	1.12008	0.648	1.12008	0.815	0.198
pDC	HLA-DRA	0.82	0.721683	0.64	0.721683	1	0.615
pDC	RPS3A	0.816	0.54619	0.632	0.54619	1	0.949
pDC	HSP90B1	0.813	0.987297	0.626	0.987297	0.852	0.256
pDC	CLIC3	0.812	1.29455	0.624	1.29455	0.667	0.032
pDC	PARK7	0.812	0.896937	0.624	0.896937	0.926	0.332
pDC	DERL3	0.81	1.31673	0.62	1.31673	0.667	0.048
pDC	MPEG1	0.81	1.02103	0.62	1.02103	0.852	0.216
pDC	VAMP8	0.808	0.905087	0.616	0.905087	0.889	0.493
pDC	GAPT	0.803	1.50503	0.606	1.50503	0.667	0.081
pDC	SSR4	0.802	0.792628	0.604	0.792628	0.926	0.491
pDC	SPIB	0.8	1.55133	0.6	1.55133	0.63	0.033
pDC	RPLP0	0.8	0.634252	0.6	0.634252	1	0.801
pDC	SELENOS	0.797	1.10479	0.594	1.10479	0.741	0.16
pDC	APP	0.793	1.25459	0.586	1.25459	0.63	0.04
pDC	PTCRA	0.792	1.28591	0.584	1.28591	0.593	0.007
pDC	PPIB	0.79	0.976003	0.58	0.976003	0.815	0.307
pDC	HIGD1A	0.788	1.07857	0.576	1.07857	0.704	0.151
pDC	SRP14	0.787	0.697375	0.574	0.697375	0.963	0.653
pDC	ATP5F1A	0.786	0.773853	0.572	0.773853	0.889	0.308
pDC	GRN	0.786	0.645943	0.572	0.645943	0.963	0.382
pDC	CCDC50	0.784	1.41589	0.568	1.41589	0.593	0.029
pDC	CTSC	0.784	0.954823	0.568	0.954823	0.778	0.208
pDC	RPS5	0.784	0.472735	0.568	0.472735	1	0.887
pDC	HLA-DQB1	0.775	0.728813	0.55	0.728813	0.815	0.238
pDC	LAIR1	0.774	1.04459	0.548	1.04459	0.63	0.076
pDC	ERP29	0.772	0.797017	0.544	0.797017	0.889	0.451
pDC	RPS23	0.772	0.425676	0.544	0.425676	1	0.959
pDC	RPL15	0.771	0.368658	0.542	0.368658	1	0.958
pDC	SLC15A4	0.77	1.03552	0.54	1.03552	0.593	0.045
pDC	PPM1K	0.769	1.00854	0.538	1.00854	0.63	0.092
pDC	TRAM1	0.769	0.789876	0.538	0.789876	0.815	0.298
pDC	OSTC	0.768	0.862442	0.536	0.862442	0.741	0.23
pDC	EEF2	0.766	0.609437	0.532	0.609437	0.963	0.683
pDC	FKBP2	0.764	0.89278	0.528	0.89278	0.704	0.193
pDC	DCK	0.763	0.887575	0.526	0.887575	0.704	0.186
pDC	FCER1A	0.762	1.35362	0.524	1.35362	0.556	0.031
pDC	HLA-DRB5	0.762	0.60123	0.524	0.60123	0.926	0.346
pDC	CLEC4C	0.758	1.45916	0.516	1.45916	0.519	0.002
pDC	B4GALT1	0.758	1.19014	0.516	1.19014	0.704	0.245
pDC	TPM2	0.757	1.57297	0.514	1.57297	0.519	0.005
pDC	AC119428.2	0.755	1.16362	0.51	1.16362	0.519	0.01
pDC	RPS28	0.753	0.315876	0.506	0.315876	1	0.981
pDC	TPT1	0.752	0.416536	0.504	0.416536	1	0.932
pDC	HLA-DQA1	0.75	0.656764	0.5	0.656764	0.704	0.162
pDC	FCER1G	0.75	0.543522	0.5	0.543522	1	0.545
pDC	MYL12A	0.746	0.51437	0.492	0.51437	0.963	0.694
pDC	CAT	0.745	0.836021	0.49	0.836021	0.667	0.169
pDC	COPE	0.745	0.727845	0.49	0.727845	0.815	0.37
pDC	NDUFC2	0.742	0.666843	0.484	0.666843	0.741	0.244
pDC	SINHCAF	0.74	0.898342	0.48	0.898342	0.556	0.075
pDC	GPR183	0.739	1.41057	0.478	1.41057	0.593	0.128
pDC	A1BG	0.739	0.78502	0.478	0.78502	0.593	0.098
pDC	LINC00996	0.737	1.12137	0.474	1.12137	0.481	0.007
pDC	CAPG	0.737	0.716994	0.474	0.716994	0.704	0.199
pDC	TMED2	0.737	0.714359	0.474	0.714359	0.778	0.317
pDC	SUMO3	0.736	0.810669	0.472	0.810669	0.667	0.206
pDC	PAXX	0.735	0.926219	0.47	0.926219	0.63	0.172
pDC	CYTH4	0.735	0.591096	0.47	0.591096	0.63	0.119
pDC	RPL23	0.733	0.376787	0.466	0.376787	1	0.847
pDC	PHB	0.732	0.982254	0.464	0.982254	0.593	0.149
pDC	JAML	0.732	0.55808	0.464	0.55808	0.741	0.211
pDC	RPL5	0.732	0.410254	0.464	0.410254	1	0.853
pDC	HLA-DRB1	0.731	0.39777	0.462	0.39777	1	0.565
pDC	CCDC88A	0.73	0.904364	0.46	0.904364	0.556	0.102
pDC	CYB561A3	0.729	1.12911	0.458	1.12911	0.519	0.07
pDC	PLEK	0.727	0.725643	0.454	0.725643	0.704	0.244
pDC	SFT2D1	0.727	0.703696	0.454	0.703696	0.704	0.257
pDC	RNASET2	0.726	0.795978	0.452	0.795978	0.667	0.232
pDC	SPCS3	0.726	0.776077	0.452	0.776077	0.63	0.185
pDC	CD4	0.724	0.670893	0.448	0.670893	0.593	0.117
pDC	SELL	0.724	0.642677	0.448	0.642677	0.778	0.328
pDC	SSR3	0.723	0.63266	0.446	0.63266	0.741	0.271
pDC	NACA	0.723	0.470365	0.446	0.470365	1	0.814
pDC	OFD1	0.721	0.996033	0.442	0.996033	0.519	0.08
pDC	MAP1A	0.72	1.25257	0.44	1.25257	0.444	0.005
pDC	COMMD6	0.72	0.541685	0.44	0.541685	0.963	0.629
pDC	SNX3	0.718	0.570069	0.436	0.570069	0.741	0.284
pDC	MAPKAPK2	0.716	0.920764	0.432	0.920764	0.481	0.047
pDC	PDIA6	0.716	0.71918	0.432	0.71918	0.63	0.195
pDC	MDM4	0.716	0.52098	0.432	0.52098	0.852	0.379
pDC	MEF2C	0.715	0.55224	0.43	0.55224	0.704	0.239
pDC	RUNX2	0.714	0.941067	0.428	0.941067	0.444	0.016
pDC	SMIM14	0.714	0.759792	0.428	0.759792	0.556	0.115
pDC	NUCB2	0.714	0.718845	0.428	0.718845	0.556	0.132
pDC	SNRPN	0.712	0.849488	0.424	0.849488	0.556	0.133
pDC	CNPY3	0.712	0.649309	0.424	0.649309	0.704	0.275
pDC	RBM3	0.71	0.541094	0.42	0.541094	0.852	0.415
pDC	RPS20	0.71	0.30506	0.42	0.30506	1	0.924
pDC	RPS12	0.71	0.270098	0.42	0.270098	1	0.98
pDC	C11orf58	0.708	0.582564	0.416	0.582564	0.778	0.365
pDC	AKAP9	0.708	0.509918	0.416	0.509918	0.593	0.15
pDC	SUB1	0.708	0.477089	0.416	0.477089	0.963	0.633
pDC	RPL6	0.708	0.319818	0.416	0.319818	1	0.909
pDC	DBNL	0.706	0.819754	0.412	0.819754	0.593	0.189
pDC	STX7	0.706	0.727637	0.412	0.727637	0.556	0.133
pDC	LSP1	0.705	0.487935	0.41	0.487935	0.852	0.474
pDC	GSN	0.704	0.97302	0.408	0.97302	0.481	0.071
pDC	RPL10A	0.704	0.309216	0.408	0.309216	1	0.898
pDC	TMED10	0.702	0.609031	0.404	0.609031	0.63	0.216
pDC	HINT1	0.702	0.424191	0.404	0.424191	0.963	0.616
