# Supplementary material for: Malignant clonal evolution drives multiple myeloma cellular ecological diversity and microenvironment reprogramming
Source: Mol Cancer. 2022 Sep 22;21:182. doi: 10.1186/s12943-022-01648-z (PMC9492468; doi:10.1186/s12943-022-01648-z)
Supplement: Supplementary file 9 — Additional file 9: Supplementary Table 4. Specific marker genes of malignant plasma cell subclones in NDMM and RRMM patients. NDMM, newly diagnosed multiple myeloma; RRMM, relapsed and/or refractory MM. [file 12943_2022_1648_MOESM9_ESM.xlsx]

## Sheet: markers_ROC_pos
Cluster	Marker	myAUC	avg_diff	power	avg_logFC	pct.1	pct.2
I	BLVRB	0.915	2.18802	0.83	2.18802	0.936	0.445
I	SNCA	0.911	1.59219	0.822	1.59219	0.884	0.325
I	FECH	0.908	1.12239	0.816	1.12239	0.874	0.348
I	HBD	0.906	3.55558	0.812	3.55558	0.926	0.609
I	HBB	0.905	4.52767	0.81	4.52767	0.995	0.82
I	CAT	0.897	1.07147	0.794	1.07147	0.886	0.315
I	AHSP	0.889	3.25586	0.778	3.25586	0.881	0.427
I	HBA1	0.888	4.22378	0.776	4.22378	0.995	0.746
I	STRADB	0.88	0.846959	0.76	0.846959	0.826	0.202
I	GYPC	0.867	1.20051	0.734	1.20051	0.969	0.74
I	MPP1	0.864	0.785075	0.728	0.785075	0.819	0.279
I	BNIP3L	0.861	1.1687	0.722	1.1687	0.843	0.317
I	CA1	0.857	3.2847	0.714	3.2847	0.852	0.478
I	SLC25A37	0.856	1.84223	0.712	1.84223	0.834	0.354
I	ALAS2	0.85	2.16991	0.7	2.16991	0.821	0.355
I	HBA2	0.843	4.11701	0.686	4.11701	0.976	0.787
I	KLF1	0.84	1.07819	0.68	1.07819	0.757	0.226
I	CA2	0.838	2.1667	0.676	2.1667	0.771	0.233
I	EIF1AY	0.838	1.22768	0.676	1.22768	0.869	0.533
I	HBM	0.837	3.31893	0.674	3.31893	0.866	0.516
I	GYPA	0.837	2.08855	0.674	2.08855	0.812	0.391
I	FBXO7	0.834	0.87318	0.668	0.87318	0.857	0.474
I	SLC25A39	0.833	1.10444	0.666	1.10444	0.919	0.638
I	EPB42	0.826	0.779277	0.652	0.779277	0.771	0.32
I	HEMGN	0.823	1.69541	0.646	1.69541	0.776	0.38
I	UROD	0.823	1.26169	0.646	1.26169	0.795	0.358
I	FAM210B	0.818	0.851051	0.636	0.851051	0.753	0.264
I	PRDX2	0.811	1.85224	0.622	1.85224	0.953	0.85
I	TMOD1	0.811	0.334677	0.622	0.334677	0.629	0.046
I	SLC4A1	0.806	1.58002	0.612	1.58002	0.779	0.371
I	TFDP1	0.802	0.855639	0.604	0.855639	0.776	0.421
I	GYPB	0.801	1.42977	0.602	1.42977	0.736	0.296
I	HK1	0.801	0.535215	0.602	0.535215	0.691	0.236
I	CD36	0.791	0.889583	0.582	0.889583	0.686	0.196
I	RPIA	0.786	0.532195	0.572	0.532195	0.767	0.349
I	HMBS	0.784	1.32038	0.568	1.32038	0.772	0.452
I	DMTN	0.775	0.572085	0.55	0.572085	0.66	0.229
I	RFESD	0.774	0.747331	0.548	0.747331	0.688	0.29
I	RHCE	0.773	0.757065	0.546	0.757065	0.598	0.127
I	GATA1	0.773	0.699695	0.546	0.699695	0.667	0.225
I	DNAJA4	0.771	0.324074	0.542	0.324074	0.609	0.139
I	TPM1	0.769	0.748919	0.538	0.748919	0.684	0.299
I	SPTA1	0.768	0.421243	0.536	0.421243	0.61	0.141
I	TFDP2	0.767	0.498548	0.534	0.498548	0.714	0.343
I	STOM	0.763	0.707983	0.526	0.707983	0.79	0.49
I	NFE2	0.762	0.630559	0.524	0.630559	0.659	0.206
I	GLUL	0.761	0.526995	0.522	0.526995	0.691	0.252
I	FTH1	0.76	0.872603	0.52	0.872603	0.998	0.976
I	MINPP1	0.758	0.607516	0.516	0.607516	0.681	0.286
I	ARL4A	0.756	0.976221	0.512	0.976221	0.707	0.296
I	CMAS	0.756	0.521031	0.512	0.521031	0.724	0.358
I	GLRX5	0.755	0.631567	0.51	0.631567	0.793	0.506
I	TANGO2	0.754	0.306514	0.508	0.306514	0.616	0.244
I	BPGM	0.751	0.945189	0.502	0.945189	0.691	0.32
I	NCOA4	0.751	0.797295	0.502	0.797295	0.748	0.384
I	SLC2A1	0.75	0.623018	0.5	0.623018	0.686	0.351
I	PIM1	0.75	0.487861	0.5	0.487861	0.714	0.317
I	UCP2	0.748	0.55052	0.496	0.55052	0.84	0.504
I	MYL4	0.745	0.966366	0.49	0.966366	0.66	0.276
I	HBQ1	0.744	0.515672	0.488	0.515672	0.631	0.229
I	TFRC	0.742	0.851724	0.484	0.851724	0.686	0.39
I	TESC	0.742	0.416153	0.484	0.416153	0.674	0.323
I	RHAG	0.741	0.898951	0.482	0.898951	0.657	0.241
I	OSBP2	0.739	0.402374	0.478	0.402374	0.593	0.224
I	SELENBP1	0.738	0.834343	0.476	0.834343	0.66	0.33
I	ACSL6	0.738	0.269281	0.476	0.269281	0.559	0.127
I	SMIM1	0.736	0.821091	0.472	0.821091	0.653	0.312
I	UBAC1	0.736	0.796613	0.472	0.796613	0.686	0.368
I	ANK1	0.736	0.566966	0.472	0.566966	0.603	0.132
I	GMPR	0.734	0.502651	0.468	0.502651	0.628	0.208
I	EPOR	0.734	0.343535	0.468	0.343535	0.579	0.225
I	LMO2	0.73	0.381167	0.46	0.381167	0.483	0.02
I	NFIX	0.73	0.294474	0.46	0.294474	0.59	0.18
I	OAT	0.729	0.781525	0.458	0.781525	0.671	0.326
I	ERMAP	0.729	0.262148	0.458	0.262148	0.555	0.206
I	DEK	0.725	0.861818	0.45	0.861818	0.681	0.415
I	YBX3	0.725	0.443685	0.45	0.443685	0.834	0.514
I	KCNH2	0.724	0.510857	0.448	0.510857	0.531	0.141
I	MBOAT2	0.723	0.47096	0.446	0.47096	0.541	0.081
I	NARF	0.722	0.464372	0.444	0.464372	0.712	0.401
I	MGST3	0.721	1.01043	0.442	1.01043	0.786	0.586
I	ARL6IP1	0.72	0.569587	0.44	0.569587	0.791	0.498
I	ADD2	0.72	0.357223	0.44	0.357223	0.522	0.136
I	PCLAF	0.719	1.22871	0.438	1.22871	0.684	0.466
I	HIST1H2AJ	0.719	0.267803	0.438	0.267803	0.516	0.181
I	PRKAR2B	0.716	0.351681	0.432	0.351681	0.522	0.111
I	CYBRD1	0.712	0.268923	0.424	0.268923	0.517	0.132
I	HMGB2	0.711	1.17291	0.422	1.17291	0.798	0.73
I	SMIM5	0.711	0.286129	0.422	0.286129	0.553	0.173
I	TYMS	0.71	0.58867	0.42	0.58867	0.679	0.418
I	DHRS13	0.709	0.341861	0.418	0.341861	0.557	0.225
I	GFI1B	0.708	0.404513	0.416	0.404513	0.528	0.069
I	NUDT1	0.707	0.322839	0.414	0.322839	0.722	0.421
I	TFR2	0.706	0.373641	0.412	0.373641	0.533	0.105
I	LYL1	0.705	0.464224	0.41	0.464224	0.645	0.373
I	TRIM10	0.705	0.324327	0.41	0.324327	0.476	0.072
I	TMEM14B	0.704	0.833615	0.408	0.833615	0.793	0.646
I	HEBP1	0.704	0.662958	0.408	0.662958	0.593	0.321
I	TRIM58	0.702	0.485456	0.404	0.485456	0.609	0.253
II	LST1	0.973	2.93828	0.946	2.93828	0.966	0.401
II	TYROBP	0.969	2.72493	0.938	2.72493	0.978	0.381
II	FCER1G	0.966	2.78178	0.932	2.78178	0.96	0.325
II	AIF1	0.965	2.83886	0.93	2.83886	0.954	0.377
II	CST3	0.958	2.71441	0.916	2.71441	0.961	0.411
II	FTL	0.955	1.77224	0.91	1.77224	0.999	0.978
II	MNDA	0.948	2.38511	0.896	2.38511	0.916	0.259
II	LYZ	0.944	3.65783	0.888	3.65783	0.925	0.38
II	S100A4	0.94	2.28252	0.88	2.28252	0.977	0.671
II	SAT1	0.938	2.63931	0.876	2.63931	0.971	0.708
II	S100A6	0.938	2.18214	0.876	2.18214	0.973	0.773
II	HLA-DRA	0.937	2.63363	0.874	2.63363	0.952	0.444
II	CTSS	0.936	2.47958	0.872	2.47958	0.951	0.57
II	FTH1	0.932	1.78292	0.864	1.78292	0.993	0.976
II	TMSB4X	0.928	1.5951	0.856	1.5951	1	0.981
II	S100A11	0.925	2.15011	0.85	2.15011	0.956	0.649
II	COTL1	0.92	1.862	0.84	1.862	0.923	0.376
II	S100A9	0.915	3.85505	0.83	3.85505	0.908	0.454
II	FCN1	0.915	2.35963	0.83	2.35963	0.875	0.338
II	IFITM3	0.914	2.6779	0.828	2.6779	0.893	0.387
II	HLA-DPA1	0.911	2.01732	0.822	2.01732	0.891	0.292
II	HLA-DPB1	0.899	2.02175	0.798	2.02175	0.883	0.284
II	C1orf162	0.899	1.53037	0.798	1.53037	0.821	0.211
II	SERPINA1	0.887	1.89418	0.774	1.89418	0.834	0.313
II	CLEC12A	0.887	1.81714	0.774	1.81714	0.817	0.264
II	MT2A	0.882	1.80265	0.764	1.80265	0.86	0.358
II	ACTB	0.882	1.12833	0.764	1.12833	0.993	0.967
II	CFD	0.88	1.77184	0.76	1.77184	0.826	0.379
II	MS4A7	0.878	1.99203	0.756	1.99203	0.793	0.242
II	FYB1	0.878	1.5292	0.756	1.5292	0.861	0.326
II	S100A10	0.874	1.66831	0.748	1.66831	0.874	0.391
II	CALHM6	0.871	1.24335	0.742	1.24335	0.75	0.182
II	PTPRC	0.867	1.2272	0.734	1.2272	0.89	0.37
II	TNFSF13B	0.866	1.27568	0.732	1.27568	0.742	0.191
II	ITGB2	0.864	1.09289	0.728	1.09289	0.805	0.207
II	HLA-DRB1	0.861	1.71583	0.722	1.71583	0.849	0.368
II	MAFB	0.858	1.49611	0.716	1.49611	0.712	0.152
II	SAMHD1	0.858	1.34542	0.716	1.34542	0.809	0.37
II	SPI1	0.853	1.31758	0.706	1.31758	0.774	0.333
II	S100A8	0.848	3.64895	0.696	3.64895	0.817	0.447
II	CYBB	0.847	1.55676	0.694	1.55676	0.749	0.275
II	HCK	0.84	1.02587	0.68	1.02587	0.679	0.058
II	LCP1	0.839	1.34359	0.678	1.34359	0.844	0.479
II	FGL2	0.837	1.33553	0.674	1.33553	0.742	0.234
II	TMEM176B	0.837	1.13191	0.674	1.13191	0.67	0.14
II	TNFSF10	0.836	1.60778	0.672	1.60778	0.796	0.426
II	VAMP5	0.835	1.51736	0.67	1.51736	0.817	0.48
II	PLEK	0.834	1.19166	0.668	1.19166	0.784	0.367
II	RNF130	0.834	0.970229	0.668	0.970229	0.653	0.134
II	LILRB2	0.829	1.19227	0.658	1.19227	0.711	0.191
II	ZEB2	0.827	1.19637	0.654	1.19637	0.756	0.313
II	NCF2	0.822	0.948637	0.644	0.948637	0.653	0.196
II	CFP	0.82	1.16387	0.64	1.16387	0.691	0.232
II	IFITM2	0.818	1.63018	0.636	1.63018	0.87	0.6
II	IGSF6	0.818	1.25561	0.636	1.25561	0.683	0.163
II	HLA-DQB1	0.817	1.36746	0.634	1.36746	0.719	0.28
II	CD74	0.817	1.29698	0.634	1.29698	0.977	0.951
II	IFI30	0.815	1.388	0.63	1.388	0.698	0.256
II	LYST	0.813	0.914496	0.626	0.914496	0.677	0.213
II	NEAT1	0.812	1.26307	0.624	1.26307	0.964	0.926
II	JAML	0.808	1.01285	0.616	1.01285	0.666	0.25
II	CSTA	0.807	1.28938	0.614	1.28938	0.625	0.072
II	PTPRE	0.806	1.08656	0.612	1.08656	0.695	0.317
II	GSTP1	0.806	1.08383	0.612	1.08383	0.898	0.586
II	RIPOR2	0.802	1.06446	0.604	1.06446	0.732	0.33
II	FPR1	0.802	0.96701	0.604	0.96701	0.634	0.068
II	SLC11A1	0.802	0.834929	0.604	0.834929	0.63	0.21
II	TMEM176A	0.802	0.731142	0.604	0.731142	0.567	0.095
II	2021-03-01	0.8	1.07762	0.6	1.07762	0.672	0.254
II	RAB31	0.8	0.873062	0.6	0.873062	0.582	0.144
II	SLC8A1	0.796	0.634298	0.592	0.634298	0.562	0.089
II	FCGR3A	0.794	1.67474	0.588	1.67474	0.744	0.421
II	TNFAIP2	0.794	0.729972	0.588	0.729972	0.566	0.099
II	DUSP1	0.793	1.01145	0.586	1.01145	0.939	0.836
II	GLIPR1	0.792	0.969227	0.584	0.969227	0.646	0.211
II	LRP1	0.792	0.507736	0.584	0.507736	0.502	0.078
II	VCAN	0.791	1.89254	0.582	1.89254	0.641	0.27
II	MS4A4A	0.791	0.798248	0.582	0.798248	0.604	0.098
II	CD300E	0.791	0.78835	0.582	0.78835	0.58	0.043
II	RETN	0.789	1.43939	0.578	1.43939	0.572	0.103
II	PILRA	0.789	1.00237	0.578	1.00237	0.672	0.262
II	CD14	0.787	1.46123	0.574	1.46123	0.637	0.223
II	FOS	0.787	1.03205	0.574	1.03205	0.954	0.842
II	GLUL	0.786	0.931056	0.572	0.931056	0.642	0.248
II	LRRC25	0.785	0.985304	0.57	0.985304	0.646	0.191
II	LGALS1	0.785	0.856722	0.57	0.856722	0.961	0.822
II	APOBEC3A	0.784	0.994723	0.568	0.994723	0.596	0.054
II	LILRB1	0.784	0.903099	0.568	0.903099	0.664	0.292
II	CD37	0.783	0.947234	0.566	0.947234	0.798	0.468
II	FGR	0.782	0.872538	0.564	0.872538	0.649	0.284
II	HLA-DMA	0.78	1.07081	0.56	1.07081	0.631	0.212
II	GIMAP4	0.778	0.931808	0.556	0.931808	0.688	0.279
II	CD68	0.778	0.881275	0.556	0.881275	0.614	0.206
II	HLA-DRB5	0.777	1.07864	0.554	1.07864	0.666	0.28
II	LILRA5	0.777	0.91367	0.554	0.91367	0.625	0.16
II	KLF6	0.774	0.993087	0.548	0.993087	0.877	0.72
II	MTSS1	0.773	0.741626	0.546	0.741626	0.574	0.173
II	ANXA1	0.77	1.02501	0.54	1.02501	0.651	0.227
II	TCF7L2	0.768	0.667449	0.536	0.667449	0.567	0.122
II	TIMP1	0.767	1.19706	0.534	1.19706	0.802	0.494
II	TUBA1A	0.767	0.845798	0.534	0.845798	0.631	0.255
II	CDKN1C	0.766	0.465265	0.532	0.465265	0.431	0.052
II	BCL2A1	0.764	1.1421	0.528	1.1421	0.66	0.361
II	LAPTM5	0.763	0.94289	0.526	0.94289	0.867	0.719
II	IL1B	0.76	0.945266	0.52	0.945266	0.522	0.112
II	VIM	0.76	0.790225	0.52	0.790225	0.943	0.816
II	FCGRT	0.759	1.04882	0.518	1.04882	0.648	0.297
II	FCGR1A	0.759	0.737992	0.518	0.737992	0.544	0.034
II	DEK	0.757	0.780415	0.514	0.780415	0.719	0.41
II	MYO1F	0.756	0.634399	0.512	0.634399	0.644	0.289
II	SCIMP	0.755	0.710635	0.51	0.710635	0.588	0.238
II	PLAUR	0.751	0.644793	0.502	0.644793	0.523	0.129
II	RGS18	0.751	0.518931	0.502	0.518931	0.481	0.049
II	MS4A6A	0.75	1.38938	0.5	1.38938	0.565	0.196
II	SOCS3	0.749	0.848434	0.498	0.848434	0.729	0.479
II	SMIM25	0.747	1.01492	0.494	1.01492	0.627	0.298
II	NFKBIA	0.746	1.00939	0.492	1.00939	0.87	0.778
II	CD52	0.746	0.902003	0.492	0.902003	0.762	0.466
II	CPPED1	0.742	0.671724	0.484	0.671724	0.53	0.197
II	SLA	0.742	0.355807	0.484	0.355807	0.489	0.16
II	HMOX1	0.741	0.874055	0.482	0.874055	0.604	0.311
II	CPVL	0.741	0.798587	0.482	0.798587	0.601	0.28
II	HCST	0.741	0.726595	0.482	0.726595	0.723	0.398
II	ABI3	0.741	0.634252	0.482	0.634252	0.623	0.335
II	SIGLEC10	0.74	0.390391	0.48	0.390391	0.456	0.031
II	LILRA1	0.738	0.432736	0.476	0.432736	0.497	0.029
II	PLAC8	0.737	1.28057	0.474	1.28057	0.761	0.619
II	CALM2	0.737	0.669696	0.474	0.669696	0.94	0.903
II	C5AR1	0.736	0.691446	0.472	0.691446	0.508	0.053
II	LIMD2	0.735	0.686766	0.47	0.686766	0.716	0.409
II	MT-ATP6	0.735	0.50145	0.47	0.50145	0.993	0.986
II	LGALS9	0.733	0.822234	0.466	0.822234	0.635	0.414
II	SERPINB1	0.73	0.775161	0.46	0.775161	0.613	0.306
II	IFI44L	0.729	0.741599	0.458	0.741599	0.504	0.19
II	MBP	0.729	0.283884	0.458	0.283884	0.513	0.205
II	XIST	0.728	0.726637	0.456	0.726637	0.523	0.132
II	CSF1R	0.728	0.599352	0.456	0.599352	0.502	0.067
II	GBP2	0.727	0.717196	0.454	0.717196	0.622	0.352
II	ACSL1	0.727	0.297925	0.454	0.297925	0.396	0.049
II	WARS	0.726	0.688012	0.452	0.688012	0.621	0.318
II	GPR65	0.725	0.585508	0.45	0.585508	0.56	0.281
II	ADAP2	0.722	0.480952	0.444	0.480952	0.47	0.076
II	JUNB	0.721	0.724173	0.442	0.724173	0.919	0.882
II	GBP1	0.72	0.693782	0.44	0.693782	0.62	0.359
II	RAB32	0.719	0.632522	0.438	0.632522	0.454	0.126
II	MPEG1	0.718	0.969651	0.436	0.969651	0.558	0.133
II	DUSP6	0.717	1.09918	0.434	1.09918	0.697	0.501
II	ADGRE2	0.714	0.514046	0.428	0.514046	0.504	0.119
II	DOK2	0.711	0.54055	0.422	0.54055	0.567	0.294
II	GIMAP7	0.71	0.373274	0.42	0.373274	0.538	0.215
II	DDX60L	0.709	0.343847	0.418	0.343847	0.445	0.108
II	C1QA	0.707	1.77031	0.414	1.77031	0.576	0.372
II	HLA-DQA2	0.707	0.388399	0.414	0.388399	0.361	0.06
II	KCTD12	0.705	0.683373	0.41	0.683373	0.441	0.078
II	EMP3	0.705	0.60357	0.41	0.60357	0.901	0.787
II	CSF3R	0.704	0.533483	0.408	0.533483	0.432	0.112
II	HLA-DQA1	0.703	1.0361	0.406	1.0361	0.589	0.398
II	CLEC7A	0.703	0.867023	0.406	0.867023	0.624	0.337
II	ZFP36L1	0.703	0.777904	0.406	0.777904	0.737	0.512
II	HLA-DMB	0.703	0.672244	0.406	0.672244	0.485	0.186
II	UCP2	0.703	0.634501	0.406	0.634501	0.74	0.504
II	LY96	0.702	0.824276	0.404	0.824276	0.674	0.436
II	ETS2	0.701	0.556804	0.402	0.556804	0.47	0.136
II	GBP4	0.701	0.462944	0.402	0.462944	0.543	0.251
III	IGLC2	0.992	6.74748	0.984	6.74748	0.993	0.486
III	IGLC3	0.974	3.84496	0.948	3.84496	0.968	0.479
III	IGHG2	0.963	2.44821	0.926	2.44821	0.995	0.908
III	IGLV2-23	0.962	1.83095	0.924	1.83095	0.939	0.19
III	CST3	0.916	1.12847	0.832	1.12847	0.931	0.413
III	TIMP1	0.914	1.24695	0.828	1.24695	0.931	0.49
III	HERPUD1	0.888	1.13725	0.776	1.13725	0.975	0.821
III	FAM92B	0.879	0.788368	0.758	0.788368	0.743	0.121
III	FCRL5	0.875	0.900579	0.75	0.900579	0.87	0.368
III	DHRS9	0.866	1.39236	0.732	1.39236	0.793	0.312
III	FGFR3	0.865	0.960924	0.73	0.960924	0.789	0.193
III	IGHV5-51	0.859	0.691958	0.718	0.691958	0.714	0.096
III	NSD2	0.858	0.937719	0.716	0.937719	0.816	0.343
III	CTHRC1	0.819	0.858238	0.638	0.858238	0.757	0.349
III	LY96	0.815	0.624691	0.63	0.624691	0.846	0.43
III	JUN	0.8	1.17868	0.6	1.17868	0.896	0.743
III	LINC01480	0.79	0.845377	0.58	0.845377	0.863	0.574
III	GSTP1	0.768	0.542303	0.536	0.542303	0.902	0.586
III	PECAM1	0.766	0.44995	0.532	0.44995	0.721	0.393
III	FTL	0.76	0.330485	0.52	0.330485	0.989	0.978
III	FAM30A	0.758	0.434686	0.516	0.434686	0.511	0.15
III	CCDC144A	0.757	0.81428	0.514	0.81428	0.631	0.352
III	LINC01781	0.746	0.535667	0.492	0.535667	0.862	0.56
III	MDK	0.733	0.402839	0.466	0.402839	0.612	0.332
III	GLCCI1	0.728	0.509351	0.456	0.509351	0.722	0.555
III	UCHL1	0.727	0.314216	0.454	0.314216	0.479	0.199
III	PAIP2B	0.722	0.337971	0.444	0.337971	0.608	0.321
III	FUCA2	0.72	0.354941	0.44	0.354941	0.595	0.37
III	PTP4A3	0.718	0.53216	0.436	0.53216	0.771	0.56
III	DPEP1	0.718	0.410608	0.436	0.410608	0.582	0.319
III	DERL3	0.712	0.409681	0.424	0.409681	0.936	0.718
III	A1BG	0.706	0.315449	0.412	0.315449	0.522	0.312
III	MINDY3	0.703	0.462863	0.406	0.462863	0.578	0.428
IV	ATP10B	0.892	0.263821	0.784	0.263821	1	0.412
IV	SSR4	0.859	0.800393	0.718	0.800393	1	0.967
IV	IGHG4	0.858	1.71727	0.716	1.71727	1	0.7
IV	CD79A	0.855	0.475796	0.71	0.475796	1	0.464
IV	IGHG3	0.849	1.34106	0.698	1.34106	1	0.609
IV	IGKV3-15	0.849	0.470919	0.698	0.470919	1	0.515
IV	IL5RA	0.84	0.264924	0.68	0.264924	1	0.391
IV	IGHM	0.835	0.991926	0.67	0.991926	1	0.533
IV	SPINT2	0.832	0.376073	0.664	0.376073	1	0.415
IV	IGHV2-5	0.829	0.387306	0.658	0.387306	1	0.505
IV	IGLL5	0.792	0.32321	0.584	0.32321	0.939	0.288
IV	SELENOM	0.782	0.688307	0.564	0.688307	0.994	0.579
IV	FRZB	0.782	0.496912	0.564	0.496912	0.968	0.543
IV	LINC01781	0.78	0.635159	0.56	0.635159	0.997	0.506
IV	GPR160	0.763	0.264456	0.526	0.264456	0.998	0.404
IV	HLA-DOB	0.749	0.487512	0.498	0.487512	0.875	0.38
IV	IFITM1	0.733	0.309436	0.466	0.309436	0.884	0.406
IV	QPCT	0.726	0.40109	0.452	0.40109	0.919	0.577
IV	TNFRSF17	0.724	0.572726	0.448	0.572726	0.958	0.698
IV	SPAG4	0.719	0.341659	0.438	0.341659	0.951	0.474
IV	ICAM3	0.717	0.460126	0.434	0.460126	0.992	0.738
IV	DERL3	0.703	0.488485	0.406	0.488485	0.917	0.696
V	GADD45A	0.852	0.504712	0.704	0.504712	0.989	0.444
V	KCNS3	0.847	0.252314	0.694	0.252314	0.988	0.391
V	SELENOM	0.83	0.794995	0.66	0.794995	0.992	0.602
V	BASP1	0.822	0.279833	0.644	0.279833	0.997	0.41
V	EGR1	0.816	0.437789	0.632	0.437789	0.992	0.506
V	CDKN1A	0.811	0.483747	0.622	0.483747	0.935	0.311
V	SPINT2	0.811	0.462528	0.622	0.462528	0.998	0.447
V	IL5RA	0.808	0.289877	0.616	0.289877	0.989	0.425
V	IGHV2-5	0.803	0.350641	0.606	0.350641	1	0.532
V	TNFRSF13B	0.799	0.397827	0.598	0.397827	1	0.601
V	IGHM	0.798	0.895615	0.596	0.895615	1	0.558
V	CD79A	0.787	0.354131	0.574	0.354131	0.999	0.493
V	IGKV3-15	0.783	0.374703	0.566	0.374703	1	0.541
V	SSR4	0.768	0.542792	0.536	0.542792	1	0.969
V	IGHG3	0.766	0.71469	0.532	0.71469	1	0.631
V	CCL3	0.764	1.01006	0.528	1.01006	0.923	0.44
V	IGHG4	0.76	0.899888	0.52	0.899888	1	0.716
V	HIST1H2AC	0.753	0.255035	0.506	0.255035	0.945	0.501
V	LINC01781	0.75	0.602874	0.5	0.602874	0.964	0.536
V	AC103591.3	0.75	0.391046	0.5	0.391046	0.961	0.437
V	DUSP6	0.744	0.274415	0.488	0.274415	0.961	0.468
V	SPAG4	0.74	0.33252	0.48	0.33252	0.978	0.498
V	TNFRSF17	0.737	0.478582	0.474	0.478582	0.985	0.71
V	ICAM3	0.734	0.342492	0.468	0.342492	0.994	0.752
V	QPCT	0.723	0.447127	0.446	0.447127	0.924	0.595
V	HLA-DOB	0.72	0.348563	0.44	0.348563	0.859	0.408
V	GPR160	0.717	0.306055	0.434	0.306055	0.9	0.445
V	BEX2	0.716	0.367264	0.432	0.367264	0.833	0.378
V	FCRL5	0.71	0.280607	0.42	0.280607	0.839	0.346
V	FTL	0.708	0.401044	0.416	0.401044	0.999	0.977
V	GSTP1	0.708	0.291235	0.416	0.291235	0.957	0.566
V	FAM133A	0.707	0.277356	0.414	0.277356	0.808	0.386
V	FOSB	0.704	0.453627	0.408	0.453627	0.96	0.614
VI	IGHG3	0.861	0.995962	0.722	0.995962	0.994	0.613
VI	IGHM	0.84	1.05087	0.68	1.05087	0.997	0.537
VI	IGHG4	0.84	0.385622	0.68	0.385622	0.995	0.703
VI	SSR4	0.818	0.681084	0.636	0.681084	0.99	0.968
VI	SELENOM	0.782	0.627478	0.564	0.627478	0.923	0.592
VI	LINC01781	0.775	0.565482	0.55	0.565482	0.866	0.529
VI	IGKV3-15	0.762	0.586504	0.524	0.586504	0.826	0.543
VI	DNAJB9	0.739	0.52099	0.478	0.52099	0.897	0.649
VI	DERL3	0.73	0.562726	0.46	0.562726	0.913	0.699
VI	TNFRSF17	0.729	0.45326	0.458	0.45326	0.931	0.704
VI	CD79A	0.727	0.727604	0.454	0.727604	0.75	0.504
VI	ICAM3	0.724	0.40819	0.448	0.40819	0.901	0.753
VI	QPCT	0.721	0.449855	0.442	0.449855	0.805	0.595
VI	IGHV2-5	0.716	0.489613	0.432	0.489613	0.755	0.544
VI	SPINT2	0.705	0.503301	0.41	0.503301	0.673	0.466
VII	IGHM	0.726	0.375701	0.452	0.375701	1	0.54
VII	JCHAIN	0.723	0.655049	0.446	0.655049	1	0.985
VII	TNFRSF17	0.701	0.415743	0.402	0.415743	0.975	0.7
VIII	RPL19	0.878	0.638268	0.756	0.638268	1	0.991
VIII	RPLP0	0.876	0.638426	0.752	0.638426	1	0.974
VIII	RPS11	0.871	0.616394	0.742	0.616394	1	0.989
VIII	RPS12	0.866	0.756657	0.732	0.756657	1	0.985
VIII	RPL36	0.866	0.612958	0.732	0.612958	1	0.994
VIII	PARP1	0.865	0.954109	0.73	0.954109	0.992	0.786
VIII	RPL7A	0.865	0.621358	0.73	0.621358	1	0.986
VIII	LILRB4	0.858	0.892966	0.716	0.892966	0.973	0.708
VIII	RPL23	0.857	0.691364	0.714	0.691364	1	0.973
VIII	NACA	0.85	0.634277	0.7	0.634277	0.999	0.961
VIII	RPS16	0.85	0.578757	0.7	0.578757	1	0.992
VIII	RPS5	0.85	0.57659	0.7	0.57659	1	0.984
VIII	LRRC26	0.845	0.824918	0.69	0.824918	0.965	0.435
VIII	RPL28	0.839	0.594075	0.678	0.594075	1	0.992
VIII	IGKV3-20	0.836	0.662202	0.672	0.662202	0.934	0.5
VIII	YBX1	0.835	0.762061	0.67	0.762061	0.998	0.923
VIII	IGHV1-18	0.835	0.673752	0.67	0.673752	0.944	0.448
VIII	RPL13A	0.834	0.510928	0.668	0.510928	1	0.997
VIII	IGHG2	0.833	0.481336	0.666	0.481336	0.999	0.893
VIII	LGALS1	0.829	0.969428	0.658	0.969428	0.995	0.791
VIII	NCL	0.826	0.802386	0.652	0.802386	0.99	0.795
VIII	RPL6	0.822	0.482373	0.644	0.482373	1	0.983
VIII	RPS13	0.819	0.460036	0.638	0.460036	1	0.982
VIII	RPL4	0.817	0.496333	0.634	0.496333	0.999	0.977
VIII	RPL3	0.817	0.458455	0.634	0.458455	1	0.993
VIII	RPL18A	0.817	0.448238	0.634	0.448238	1	0.993
VIII	MAN1A1	0.816	0.698621	0.632	0.698621	0.862	0.517
VIII	CCND2	0.812	0.812851	0.624	0.812851	0.913	0.494
VIII	GPATCH4	0.811	0.65972	0.622	0.65972	0.872	0.497
VIII	PPA1	0.808	0.640611	0.616	0.640611	0.951	0.761
VIII	SNRPE	0.807	0.66286	0.614	0.66286	0.979	0.766
VIII	SRM	0.806	0.699845	0.612	0.699845	0.939	0.717
VIII	HSPD1	0.806	0.682655	0.612	0.682655	0.969	0.77
VIII	ENO1	0.801	0.654574	0.602	0.654574	0.964	0.774
VIII	NAP1L1	0.801	0.628768	0.602	0.628768	0.989	0.87
VIII	HSP90AB1	0.8	0.639101	0.6	0.639101	0.993	0.885
VIII	CCT3	0.8	0.620373	0.6	0.620373	0.961	0.702
VIII	IL2RG	0.798	0.5923	0.596	0.5923	0.954	0.674
VIII	LDHA	0.797	0.648857	0.594	0.648857	0.963	0.736
VIII	PA2G4	0.796	0.66489	0.592	0.66489	0.96	0.743
VIII	SERBP1	0.794	0.633414	0.588	0.633414	0.983	0.813
VIII	SET	0.791	0.63004	0.582	0.63004	0.985	0.84
VIII	DDX21	0.79	0.597746	0.58	0.597746	0.929	0.649
VIII	NDUFV2	0.787	0.595242	0.574	0.595242	0.962	0.717
VIII	PTMA	0.781	0.545035	0.562	0.545035	1	0.983
VIII	PPP1R14B	0.78	0.586313	0.56	0.586313	0.842	0.57
VIII	MAF	0.779	0.542428	0.558	0.542428	0.695	0.336
VIII	YBX3	0.779	0.501092	0.558	0.501092	0.821	0.458
VIII	EEF1B2	0.779	0.464307	0.558	0.464307	0.997	0.945
VIII	RHOB	0.776	0.678979	0.552	0.678979	0.872	0.551
VIII	RACK1	0.776	0.413715	0.552	0.413715	1	0.977
VIII	DDIT4	0.775	0.684596	0.55	0.684596	0.953	0.723
VIII	HSP90B1	0.775	0.598492	0.55	0.598492	0.997	0.936
VIII	EEF2	0.773	0.518548	0.546	0.518548	0.998	0.955
VIII	CD8B2	0.772	0.543693	0.544	0.543693	0.729	0.332
VIII	GAPDH	0.767	0.487773	0.534	0.487773	0.997	0.964
VIII	MT-ATP6	0.767	0.458549	0.534	0.458549	0.998	0.983
VIII	RPS19	0.767	0.326252	0.534	0.326252	1	0.998
VIII	PLP2	0.764	0.538399	0.528	0.538399	0.955	0.697
VIII	MGST1	0.764	0.421205	0.528	0.421205	0.707	0.352
VIII	RPL7	0.764	0.35072	0.528	0.35072	1	0.989
VIII	PRKDC	0.76	0.469211	0.52	0.469211	0.816	0.56
VIII	ITGB7	0.758	0.631448	0.516	0.631448	0.908	0.713
VIII	CACYBP	0.758	0.504834	0.516	0.504834	0.881	0.583
VIII	ERN1	0.757	0.490957	0.514	0.490957	0.727	0.441
VIII	RPS23	0.757	0.345293	0.514	0.345293	1	0.99
VIII	TAGLN2	0.756	0.546174	0.512	0.546174	0.876	0.49
VIII	FABP5	0.754	0.460166	0.508	0.460166	0.749	0.399
VIII	EZR	0.753	0.532382	0.506	0.532382	0.862	0.608
VIII	EIF4EBP1	0.753	0.39503	0.506	0.39503	0.685	0.342
VIII	RPL10A	0.752	0.355115	0.504	0.355115	0.999	0.978
VIII	NEAT1	0.749	0.569499	0.498	0.569499	0.983	0.915
VIII	EIF4B	0.748	0.471077	0.496	0.471077	0.919	0.749
VIII	CD320	0.747	0.476059	0.494	0.476059	0.906	0.68
VIII	RAN	0.747	0.467852	0.494	0.467852	0.982	0.832
VIII	LDHB	0.745	0.439123	0.49	0.439123	0.97	0.847
VIII	NPM1	0.744	0.448252	0.488	0.448252	0.996	0.943
VIII	PBXIP1	0.743	0.516252	0.486	0.516252	0.751	0.446
VIII	HSPE1	0.742	0.468507	0.484	0.468507	0.934	0.755
VIII	NOLC1	0.742	0.433086	0.484	0.433086	0.751	0.509
VIII	PFDN2	0.741	0.479137	0.482	0.479137	0.906	0.687
VIII	HNRNPAB	0.741	0.450508	0.482	0.450508	0.858	0.66
VIII	DNMT1	0.741	0.431238	0.482	0.431238	0.82	0.571
VIII	CYTOR	0.739	0.492999	0.478	0.492999	0.949	0.818
VIII	HDGF	0.739	0.385136	0.478	0.385136	0.833	0.538
VIII	MT-ND6	0.739	0.37229	0.478	0.37229	0.832	0.514
VIII	HRASLS2	0.737	0.278046	0.474	0.278046	0.541	0.257
VIII	IMPDH2	0.735	0.452387	0.47	0.452387	0.862	0.68
VIII	RPL18	0.735	0.302733	0.47	0.302733	1	0.987
VIII	PIM2	0.734	0.607545	0.468	0.607545	0.891	0.673
VIII	MRPL12	0.734	0.454558	0.468	0.454558	0.808	0.596
VIII	CYC1	0.734	0.443004	0.468	0.443004	0.909	0.705
VIII	CCT6A	0.732	0.399436	0.464	0.399436	0.83	0.611
VIII	SOCS3	0.728	0.375782	0.456	0.375782	0.711	0.44
VIII	CLEC7A	0.728	0.257032	0.456	0.257032	0.597	0.294
VIII	WDR43	0.727	0.381182	0.454	0.381182	0.718	0.493
VIII	RPSA	0.727	0.339728	0.454	0.339728	0.999	0.973
VIII	FCRL2	0.725	0.413257	0.45	0.413257	0.78	0.589
VIII	RGS1	0.723	0.518839	0.446	0.518839	0.856	0.729
VIII	ANKRD39	0.722	0.304647	0.444	0.304647	0.668	0.403
VIII	CCT2	0.721	0.372512	0.442	0.372512	0.817	0.582
VIII	RGS16	0.72	0.548864	0.44	0.548864	0.714	0.564
VIII	MYC	0.717	0.618801	0.434	0.618801	0.754	0.536
VIII	LY6E	0.717	0.382523	0.434	0.382523	0.963	0.711
VIII	SLC25A3	0.716	0.371504	0.432	0.371504	0.945	0.827
VIII	PTPN7	0.715	0.325944	0.43	0.325944	0.84	0.625
VIII	SQLE	0.715	0.323886	0.43	0.323886	0.613	0.375
VIII	LMNA	0.714	0.685381	0.428	0.685381	0.68	0.423
VIII	NEB	0.714	0.447806	0.428	0.447806	0.728	0.544
VIII	PAICS	0.714	0.364581	0.428	0.364581	0.754	0.531
VIII	H1FX	0.713	0.466747	0.426	0.466747	0.871	0.696
VIII	HNRNPA1	0.712	0.386747	0.424	0.386747	0.995	0.962
VIII	VIM	0.708	0.425476	0.416	0.425476	0.964	0.79
VIII	ANP32B	0.708	0.364715	0.416	0.364715	0.963	0.822
VIII	CORO1A	0.708	0.308379	0.416	0.308379	0.978	0.834
VIII	FBL	0.706	0.373151	0.412	0.373151	0.908	0.806
VIII	EMP3	0.705	0.357981	0.41	0.357981	0.957	0.756
VIII	ADA	0.705	0.320693	0.41	0.320693	0.766	0.551
VIII	CMSS1	0.703	0.367257	0.406	0.367257	0.771	0.585
VIII	JSRP1	0.703	0.360765	0.406	0.360765	0.657	0.409
VIII	TMC6	0.703	0.35373	0.406	0.35373	0.789	0.638
VIII	POLD2	0.703	0.342182	0.406	0.342182	0.738	0.55
VIII	HSP90AA1	0.703	0.329034	0.406	0.329034	0.977	0.867
VIII	TPI1	0.702	0.350019	0.404	0.350019	0.941	0.832
VIII	NUCKS1	0.702	0.283814	0.404	0.283814	0.914	0.699
VIII	HSPA5	0.701	0.398844	0.402	0.398844	0.975	0.885
VIII	RPS2	0.701	0.350384	0.402	0.350384	0.999	0.981
IX	HIST1H4C	0.964	2.48031	0.928	2.48031	0.998	0.74
IX	HIST1H1E	0.953	1.6576	0.906	1.6576	0.987	0.601
IX	HIST2H2AC	0.943	1.40607	0.886	1.40607	0.971	0.446
IX	MKI67	0.931	1.28239	0.862	1.28239	0.987	0.491
IX	HIST1H1D	0.926	1.46212	0.852	1.46212	0.962	0.58
IX	STMN1	0.926	1.28239	0.852	1.28239	0.995	0.553
IX	TUBA1B	0.924	1.29249	0.848	1.29249	1	0.861
IX	CKS1B	0.924	1.19075	0.848	1.19075	0.994	0.539
IX	TUBB	0.923	1.22788	0.846	1.22788	0.998	0.773
IX	TOP2A	0.917	1.05696	0.834	1.05696	0.968	0.455
IX	HIST1H1C	0.91	1.25222	0.82	1.25222	0.985	0.646
IX	CENPF	0.904	1.01609	0.808	1.01609	0.979	0.516
IX	H2AFZ	0.904	0.996572	0.808	0.996572	0.997	0.776
IX	ANP32E	0.899	0.961942	0.798	0.961942	0.982	0.54
IX	HMGB2	0.895	1.027	0.79	1.027	0.994	0.702
IX	NUSAP1	0.894	0.876286	0.788	0.876286	0.937	0.47
IX	TMPO	0.893	0.925313	0.786	0.925313	0.969	0.594
IX	RRM2	0.891	0.980949	0.782	0.980949	0.907	0.454
IX	TPX2	0.891	0.889075	0.782	0.889075	0.935	0.495
IX	ASPM	0.887	0.891307	0.774	0.891307	0.935	0.425
IX	TUBB4B	0.877	0.927435	0.754	0.927435	0.98	0.686
IX	ANP32B	0.877	0.838711	0.754	0.838711	0.997	0.83
IX	SMC4	0.876	0.830111	0.752	0.830111	0.961	0.556
IX	PHF19	0.873	0.824572	0.746	0.824572	0.935	0.493
IX	LRRC26	0.871	0.958499	0.742	0.958499	0.987	0.478
IX	UBE2C	0.868	0.788928	0.736	0.788928	0.91	0.455
IX	UBE2T	0.868	0.745532	0.736	0.745532	0.911	0.488
IX	SMC2	0.864	0.732798	0.728	0.732798	0.917	0.568
IX	NUF2	0.862	0.694597	0.724	0.694597	0.885	0.397
IX	CKS2	0.859	0.767059	0.718	0.767059	0.967	0.636
IX	NUCKS1	0.858	0.820026	0.716	0.820026	0.992	0.709
IX	CENPN	0.857	0.659687	0.714	0.659687	0.871	0.447
IX	BIRC5	0.856	0.678483	0.712	0.678483	0.908	0.474
IX	PLP2	0.852	0.775295	0.704	0.775295	0.99	0.714
IX	HMGN2	0.852	0.773685	0.704	0.773685	0.991	0.84
IX	TK1	0.851	0.759797	0.702	0.759797	0.877	0.476
IX	PTMA	0.847	0.672503	0.694	0.672503	1	0.984
IX	PCLAF	0.844	0.753647	0.688	0.753647	0.86	0.428
IX	DNMT1	0.843	0.689807	0.686	0.689807	0.949	0.577
IX	CENPW	0.843	0.554517	0.686	0.554517	0.82	0.351
IX	RAN	0.842	0.722452	0.684	0.722452	0.997	0.843
IX	UBE2S	0.842	0.669238	0.684	0.669238	0.917	0.536
IX	TYMS	0.842	0.655774	0.684	0.655774	0.837	0.378
IX	SET	0.839	0.743287	0.678	0.743287	0.994	0.851
IX	PARP1	0.837	0.810504	0.674	0.810504	0.994	0.803
IX	HNRNPAB	0.835	0.686029	0.67	0.686029	0.952	0.666
IX	GTSE1	0.835	0.627598	0.67	0.627598	0.821	0.402
IX	ATAD2	0.834	0.680153	0.668	0.680153	0.845	0.496
IX	HIST1H1B	0.834	0.654989	0.668	0.654989	0.751	0.225
IX	H2AFV	0.834	0.646451	0.668	0.646451	0.965	0.605
IX	LBR	0.834	0.626908	0.668	0.626908	0.958	0.524
IX	CACYBP	0.832	0.701082	0.664	0.701082	0.958	0.599
IX	IGHV1-18	0.828	0.621479	0.656	0.621479	0.974	0.486
IX	RPS16	0.828	0.517429	0.656	0.517429	1	0.992
IX	HDGF	0.825	0.626929	0.65	0.626929	0.934	0.552
IX	GAPDH	0.825	0.595386	0.65	0.595386	1	0.966
IX	H1FX	0.824	0.790309	0.648	0.790309	0.96	0.701
IX	LILRB4	0.824	0.711623	0.648	0.711623	0.979	0.73
IX	JPT1	0.824	0.646221	0.648	0.646221	0.951	0.559
IX	CDK1	0.824	0.569799	0.648	0.569799	0.811	0.427
IX	RPS12	0.82	0.624488	0.64	0.624488	1	0.987
IX	PA2G4	0.818	0.686355	0.636	0.686355	0.985	0.758
IX	HSPD1	0.816	0.673331	0.632	0.673331	0.987	0.784
IX	HMGB1	0.816	0.510428	0.632	0.510428	0.996	0.922
IX	IGKV3-20	0.815	0.56275	0.63	0.56275	0.957	0.534
IX	IGHG2	0.815	0.477785	0.63	0.477785	0.998	0.902
IX	SNRPE	0.814	0.658024	0.628	0.658024	0.99	0.783
IX	PTTG1	0.814	0.627619	0.628	0.627619	0.932	0.688
IX	H2AFX	0.812	0.520832	0.624	0.520832	0.768	0.377
IX	CCT3	0.811	0.637889	0.622	0.637889	0.975	0.722
IX	SMC1A	0.811	0.498166	0.622	0.498166	0.875	0.481
IX	DUT	0.806	0.67892	0.612	0.67892	0.954	0.768
IX	CDKN3	0.806	0.59696	0.612	0.59696	0.809	0.488
IX	SERBP1	0.804	0.63269	0.608	0.63269	0.993	0.826
IX	CD320	0.804	0.617668	0.608	0.617668	0.957	0.693
IX	RANBP1	0.804	0.59217	0.608	0.59217	0.96	0.662
IX	MYBL2	0.803	0.539802	0.606	0.539802	0.772	0.472
IX	RPS11	0.803	0.471092	0.606	0.471092	1	0.99
IX	PTPN7	0.802	0.559472	0.604	0.559472	0.934	0.633
IX	YWHAH	0.802	0.51002	0.604	0.51002	0.868	0.493
IX	HSP90AA1	0.801	0.650874	0.602	0.650874	0.994	0.874
IX	DTYMK	0.801	0.452888	0.602	0.452888	0.793	0.385
IX	NDUFV2	0.8	0.623342	0.6	0.623342	0.983	0.735
IX	CYC1	0.8	0.575423	0.6	0.575423	0.963	0.716
IX	MT-ND6	0.8	0.5389	0.6	0.5389	0.926	0.53
IX	HIST1H2AM	0.799	0.500127	0.598	0.500127	0.683	0.247
IX	BUB1	0.798	0.521419	0.596	0.521419	0.796	0.452
IX	YBX1	0.797	0.611126	0.594	0.611126	0.999	0.929
IX	LY6E	0.794	0.637939	0.588	0.637939	0.987	0.73
IX	RPS5	0.793	0.46066	0.586	0.46066	1	0.986
IX	FBXO5	0.792	0.464143	0.584	0.464143	0.714	0.368
IX	RPL36	0.792	0.462003	0.584	0.462003	1	0.994
IX	NUDT1	0.792	0.419763	0.584	0.419763	0.784	0.389
IX	SLC25A5	0.791	0.536027	0.582	0.536027	0.991	0.901
IX	PBK	0.788	0.494052	0.576	0.494052	0.72	0.395
IX	NCL	0.787	0.627608	0.574	0.627608	0.994	0.811
IX	PPP1R14B	0.787	0.545458	0.574	0.545458	0.895	0.587
IX	FAM111A	0.786	0.458894	0.572	0.458894	0.758	0.455
IX	RPL19	0.786	0.455487	0.572	0.455487	1	0.992
IX	PFDN2	0.785	0.537618	0.57	0.537618	0.956	0.7
IX	NAP1L1	0.784	0.543937	0.568	0.543937	0.997	0.879
IX	GGH	0.784	0.457643	0.568	0.457643	0.828	0.413
IX	TUBG1	0.784	0.450619	0.568	0.450619	0.761	0.391
IX	SPC25	0.783	0.456863	0.566	0.456863	0.672	0.313
IX	KIF20B	0.782	0.459722	0.564	0.459722	0.785	0.487
IX	RAD21	0.782	0.440196	0.564	0.440196	0.864	0.548
IX	CRIP1	0.781	0.632254	0.562	0.632254	0.844	0.559
IX	DDX39A	0.781	0.463898	0.562	0.463898	0.888	0.555
IX	MGST1	0.781	0.4262	0.562	0.4262	0.777	0.374
IX	DNAJC9	0.78	0.420478	0.56	0.420478	0.78	0.456
IX	CCND2	0.779	0.616918	0.558	0.616918	0.922	0.529
IX	RPL7A	0.779	0.43253	0.558	0.43253	1	0.987
IX	CORO1A	0.778	0.538345	0.556	0.538345	0.994	0.844
IX	FABP5	0.778	0.486503	0.556	0.486503	0.831	0.419
IX	RPLP0	0.778	0.426627	0.556	0.426627	1	0.976
IX	PRKDC	0.777	0.449473	0.554	0.449473	0.888	0.573
IX	ESCO2	0.777	0.432865	0.554	0.432865	0.673	0.267
IX	SNRPD1	0.776	0.504033	0.552	0.504033	0.945	0.721
IX	IMPDH2	0.776	0.492151	0.552	0.492151	0.929	0.688
IX	CALM2	0.775	0.479583	0.55	0.479583	0.994	0.894
IX	RPA3	0.774	0.472156	0.548	0.472156	0.907	0.611
IX	ZWINT	0.774	0.453715	0.548	0.453715	0.714	0.421
IX	RPL23	0.773	0.476894	0.546	0.476894	1	0.975
IX	DDIT4	0.772	0.624866	0.544	0.624866	0.971	0.74
IX	ADA	0.772	0.455664	0.544	0.455664	0.871	0.558
IX	MT-ATP6	0.771	0.492889	0.542	0.492889	0.997	0.985
IX	CCNA2	0.771	0.437868	0.542	0.437868	0.725	0.399
IX	TAGLN2	0.768	0.435708	0.536	0.435708	0.934	0.516
IX	TPI1	0.766	0.488499	0.532	0.488499	0.979	0.837
IX	CCDC34	0.766	0.401373	0.532	0.401373	0.687	0.379
IX	STAT1	0.765	0.503867	0.53	0.503867	0.892	0.616
IX	EZH2	0.765	0.385592	0.53	0.385592	0.704	0.403
IX	MAD2L1	0.764	0.406271	0.528	0.406271	0.737	0.438
IX	UBALD2	0.763	0.436498	0.526	0.436498	0.886	0.61
IX	SRM	0.761	0.546622	0.522	0.546622	0.941	0.735
IX	VIM	0.761	0.48299	0.522	0.48299	0.99	0.802
IX	SHCBP1	0.761	0.397966	0.522	0.397966	0.675	0.343
IX	HSP90AB1	0.759	0.499844	0.518	0.499844	0.994	0.894
IX	HIST1H2AH	0.759	0.422523	0.518	0.422523	0.648	0.308
IX	NDC80	0.759	0.376761	0.518	0.376761	0.612	0.315
IX	DLGAP5	0.758	0.446381	0.516	0.446381	0.683	0.378
IX	SSRP1	0.758	0.404009	0.516	0.404009	0.852	0.58
IX	NEB	0.756	0.479959	0.512	0.479959	0.81	0.55
IX	HMGA1	0.756	0.429189	0.512	0.429189	0.852	0.565
IX	TUBA1C	0.754	0.432624	0.508	0.432624	0.756	0.457
IX	NCAPG	0.754	0.409984	0.508	0.409984	0.65	0.333
IX	EEF1B2	0.752	0.395864	0.504	0.395864	1	0.949
IX	RPL28	0.751	0.408179	0.502	0.408179	1	0.992
IX	FCRL2	0.751	0.395972	0.502	0.395972	0.846	0.598
IX	CMSS1	0.75	0.414412	0.5	0.414412	0.857	0.591
IX	EMP3	0.749	0.456986	0.498	0.456986	0.983	0.77
IX	RPL18A	0.749	0.331911	0.498	0.331911	1	0.994
IX	HSPB1	0.748	0.500946	0.496	0.500946	0.94	0.682
IX	SGO1	0.748	0.399399	0.496	0.399399	0.684	0.397
IX	HRASLS2	0.748	0.324913	0.496	0.324913	0.582	0.277
IX	CCT6A	0.746	0.401016	0.492	0.401016	0.886	0.623
IX	RPS13	0.745	0.337207	0.49	0.337207	1	0.984
IX	PPA1	0.744	0.421409	0.488	0.421409	0.96	0.776
IX	ITGB7	0.743	0.451664	0.486	0.451664	0.92	0.728
IX	CCT5	0.742	0.402434	0.484	0.402434	0.886	0.682
IX	CENPH	0.741	0.335841	0.482	0.335841	0.671	0.397
IX	KNL1	0.74	0.354245	0.48	0.354245	0.616	0.316
IX	SNRPF	0.739	0.386743	0.478	0.386743	0.94	0.758
IX	KIF14	0.739	0.371548	0.478	0.371548	0.613	0.297
IX	ARHGAP11A	0.738	0.425199	0.476	0.425199	0.678	0.431
IX	LGALS1	0.738	0.38234	0.476	0.38234	0.995	0.808
IX	RPS23	0.738	0.30695	0.476	0.30695	1	0.991
IX	TMEM106C	0.737	0.341923	0.474	0.341923	0.638	0.344
IX	CKAP2L	0.737	0.325937	0.474	0.325937	0.574	0.226
IX	ENO1	0.736	0.422325	0.472	0.422325	0.978	0.788
IX	CENPE	0.736	0.386214	0.472	0.386214	0.619	0.36
IX	NACA	0.736	0.368066	0.472	0.368066	0.998	0.964
IX	EZR	0.736	0.355354	0.472	0.355354	0.907	0.624
IX	CDCA3	0.736	0.3505	0.472	0.3505	0.586	0.315
IX	RPL13A	0.735	0.32656	0.47	0.32656	1	0.997
IX	AURKA	0.734	0.372175	0.468	0.372175	0.599	0.296
IX	SGO2	0.734	0.312601	0.468	0.312601	0.612	0.35
IX	YBX3	0.733	0.327049	0.466	0.327049	0.829	0.488
IX	CCT2	0.732	0.355161	0.464	0.355161	0.869	0.596
IX	C21orf58	0.732	0.279462	0.464	0.279462	0.568	0.307
IX	LDHA	0.731	0.411925	0.462	0.411925	0.971	0.754
IX	SOCS3	0.731	0.318824	0.462	0.318824	0.753	0.458
IX	GMNN	0.731	0.282335	0.462	0.282335	0.606	0.346
IX	CDCA5	0.73	0.341034	0.46	0.341034	0.619	0.314
IX	ACTG1	0.729	0.458189	0.458	0.458189	0.995	0.92
IX	CLSPN	0.729	0.396546	0.458	0.396546	0.668	0.409
IX	TACC3	0.729	0.32253	0.458	0.32253	0.625	0.366
IX	ANKRD39	0.729	0.315481	0.458	0.315481	0.709	0.421
IX	SPTBN1	0.727	0.302096	0.454	0.302096	0.727	0.462
IX	NCAPD3	0.726	0.369092	0.452	0.369092	0.669	0.492
IX	CCNB1	0.725	0.29854	0.45	0.29854	0.619	0.374
IX	ASF1B	0.725	0.272626	0.45	0.272626	0.556	0.314
IX	KPNA2	0.724	0.389152	0.448	0.389152	0.707	0.466
IX	CEP55	0.72	0.322993	0.44	0.322993	0.578	0.268
IX	SKA2	0.72	0.298949	0.44	0.298949	0.687	0.451
IX	CTNNAL1	0.719	0.324837	0.438	0.324837	0.608	0.355
IX	RPL6	0.719	0.300736	0.438	0.300736	1	0.985
IX	POLD2	0.718	0.337951	0.436	0.337951	0.804	0.559
IX	HMMR	0.717	0.379198	0.434	0.379198	0.655	0.464
IX	PBXIP1	0.717	0.301886	0.434	0.301886	0.777	0.469
IX	RPS19	0.717	0.258036	0.434	0.258036	1	0.998
IX	HSPE1	0.716	0.376959	0.432	0.376959	0.946	0.769
IX	SLC25A3	0.716	0.33155	0.432	0.33155	0.963	0.834
IX	PAICS	0.716	0.308299	0.432	0.308299	0.797	0.545
IX	LMNB1	0.716	0.268973	0.432	0.268973	0.592	0.38
IX	DHFR	0.715	0.381544	0.43	0.381544	0.69	0.528
IX	CKAP2	0.714	0.317612	0.428	0.317612	0.653	0.437
IX	ATAD5	0.713	0.328761	0.426	0.328761	0.645	0.47
IX	ZFP36L1	0.713	0.286427	0.426	0.286427	0.771	0.492
IX	GPATCH4	0.712	0.358583	0.424	0.358583	0.802	0.536
IX	CHAF1A	0.712	0.329152	0.424	0.329152	0.659	0.467
IX	SLC25A39	0.712	0.287701	0.424	0.287701	0.853	0.622
IX	CENPL	0.712	0.276108	0.424	0.276108	0.559	0.347
IX	NUDT8	0.711	0.346493	0.422	0.346493	0.648	0.415
IX	EEF2	0.711	0.331899	0.422	0.331899	1	0.958
IX	FKBP4	0.71	0.330498	0.42	0.330498	0.734	0.531
IX	RPL4	0.71	0.29148	0.42	0.29148	1	0.979
IX	KIF23	0.71	0.284183	0.42	0.284183	0.549	0.256
IX	CDCA2	0.709	0.336506	0.418	0.336506	0.562	0.262
IX	FAM111B	0.708	0.383882	0.416	0.383882	0.595	0.307
IX	MND1	0.708	0.330426	0.416	0.330426	0.569	0.344
IX	LRR1	0.708	0.316354	0.416	0.316354	0.64	0.464
IX	CDCA4	0.707	0.260847	0.414	0.260847	0.562	0.358
IX	EIF4B	0.706	0.318879	0.412	0.318879	0.931	0.762
IX	NEAT1	0.706	0.288201	0.412	0.288201	0.983	0.921
IX	EIF4EBP1	0.705	0.25977	0.41	0.25977	0.66	0.374
IX	SRSF7	0.704	0.282823	0.408	0.282823	0.926	0.725
IX	PIM3	0.704	0.279561	0.408	0.279561	0.702	0.46
IX	CDC20	0.703	0.315239	0.406	0.315239	0.578	0.371
IX	MXD3	0.702	0.356382	0.404	0.356382	0.602	0.425
IX	LDHB	0.702	0.323241	0.404	0.323241	0.977	0.856
IX	CD8B2	0.702	0.318479	0.404	0.318479	0.688	0.37
IX	HNRNPA1	0.702	0.2879	0.404	0.2879	0.998	0.965
X	CENPF	0.864	1.97506	0.728	1.97506	0.84	0.541
X	LBR	0.844	1.17475	0.688	1.17475	0.835	0.546
X	ASPM	0.831	1.78617	0.662	1.78617	0.788	0.451
X	MKI67	0.816	1.35687	0.632	1.35687	0.802	0.52
X	CCNB1	0.798	1.16814	0.596	1.16814	0.676	0.376
X	TPX2	0.79	1.24995	0.58	1.24995	0.739	0.523
X	SMC4	0.786	1.09052	0.572	1.09052	0.764	0.583
X	NUCKS1	0.786	1.02471	0.572	1.02471	0.812	0.731
X	CDC20	0.786	0.99094	0.572	0.99094	0.661	0.371
X	TOP2A	0.783	1.38729	0.566	1.38729	0.726	0.489
X	LILRB4	0.783	1.01454	0.566	1.01454	0.849	0.747
X	CKS2	0.781	1.33254	0.562	1.33254	0.756	0.663
X	NUF2	0.781	1.12685	0.562	1.12685	0.705	0.425
X	BIRC5	0.781	1.04893	0.562	1.04893	0.718	0.502
X	VIM	0.781	1.00102	0.562	1.00102	0.863	0.817
X	IGHG2	0.779	0.573726	0.558	0.573726	0.958	0.908
X	CKS1B	0.778	1.04521	0.556	1.04521	0.764	0.57
X	UBE2S	0.776	1.526	0.552	1.526	0.708	0.564
X	UBE2C	0.775	1.55513	0.55	1.55513	0.693	0.485
X	HDGF	0.775	0.985411	0.55	0.985411	0.735	0.579
X	MT-ATP6	0.771	1.08078	0.542	1.08078	0.962	0.988
X	CCND2	0.771	0.980018	0.542	0.980018	0.797	0.55
X	JPT1	0.769	0.991726	0.538	0.991726	0.737	0.587
X	HMGB2	0.767	1.08669	0.534	1.08669	0.807	0.726
X	AURKA	0.765	0.856383	0.53	0.856383	0.617	0.303
X	TUBB4B	0.764	1.24788	0.528	1.24788	0.778	0.711
X	PTTG1	0.76	1.29993	0.52	1.29993	0.745	0.71
X	STMN1	0.76	0.770576	0.52	0.770576	0.806	0.581
X	UBALD2	0.759	1.13136	0.518	1.13136	0.72	0.631
X	IGHV1-18	0.759	0.789134	0.518	0.789134	0.824	0.512
X	PLK1	0.758	0.848695	0.516	0.848695	0.614	0.318
X	RAN	0.756	0.744008	0.512	0.744008	0.842	0.859
X	LGALS1	0.755	1.06941	0.51	1.06941	0.893	0.821
X	TMPO	0.755	0.858597	0.51	0.858597	0.761	0.621
X	ARL6IP1	0.754	0.982419	0.508	0.982419	0.688	0.491
X	HSP90AB1	0.754	0.796708	0.508	0.796708	0.902	0.904
X	KPNA2	0.751	0.968522	0.502	0.968522	0.658	0.477
X	NCL	0.751	0.80425	0.502	0.80425	0.899	0.823
X	CALM2	0.75	0.86795	0.5	0.86795	0.837	0.91
X	LRRC26	0.75	0.804493	0.5	0.804493	0.807	0.507
X	TROAP	0.75	0.717881	0.5	0.717881	0.621	0.338
X	TUBB	0.746	0.826304	0.492	0.826304	0.842	0.792
X	IGKV3-20	0.746	0.716566	0.492	0.716566	0.805	0.559
X	PHF19	0.745	0.846222	0.49	0.846222	0.693	0.525
X	SERBP1	0.743	0.74158	0.486	0.74158	0.855	0.842
X	DDIT4	0.742	0.864813	0.484	0.864813	0.837	0.757
X	NDUFV2	0.74	0.777517	0.48	0.777517	0.797	0.757
X	MT-ND6	0.739	0.83507	0.478	0.83507	0.765	0.555
X	NUSAP1	0.738	0.923037	0.476	0.923037	0.671	0.504
X	CKAP2	0.737	0.811918	0.474	0.811918	0.625	0.446
X	BUB1	0.737	0.799065	0.474	0.799065	0.662	0.472
X	SGO2	0.736	0.636204	0.472	0.636204	0.585	0.36
X	GTSE1	0.735	0.896891	0.47	0.896891	0.642	0.428
X	NEK2	0.734	0.666677	0.468	0.666677	0.555	0.291
X	TUBA1B	0.733	0.685342	0.466	0.685342	0.87	0.875
X	EMP3	0.731	0.72762	0.462	0.72762	0.841	0.787
X	CCT3	0.731	0.714985	0.462	0.714985	0.818	0.742
X	HNRNPA1	0.731	0.477348	0.462	0.477348	0.92	0.972
X	CORO1A	0.73	0.631364	0.46	0.631364	0.87	0.859
X	DDX21	0.729	0.779283	0.458	0.779283	0.792	0.691
X	TUBA1C	0.727	0.848129	0.454	0.848129	0.627	0.476
X	CCNB2	0.727	0.750872	0.454	0.750872	0.617	0.436
X	PLP2	0.727	0.695221	0.454	0.695221	0.794	0.738
X	LY6E	0.727	0.693248	0.454	0.693248	0.83	0.75
X	HMMR	0.726	0.793848	0.452	0.793848	0.631	0.471
X	KIF14	0.726	0.721645	0.452	0.721645	0.572	0.309
X	SET	0.726	0.706712	0.452	0.706712	0.848	0.867
X	HSPD1	0.723	0.716473	0.446	0.716473	0.845	0.801
X	CDKN3	0.722	0.796661	0.444	0.796661	0.642	0.511
X	KIF20B	0.722	0.742516	0.444	0.742516	0.649	0.506
X	RAD21	0.719	0.677047	0.438	0.677047	0.696	0.57
X	ANP32E	0.718	0.715716	0.436	0.715716	0.71	0.574
X	DLGAP5	0.716	0.786571	0.432	0.786571	0.59	0.394
X	SPTBN1	0.716	0.644301	0.432	0.644301	0.625	0.478
X	HSPA8	0.713	0.603643	0.426	0.603643	0.856	0.923
X	ANP32B	0.713	0.586632	0.426	0.586632	0.826	0.848
X	DEPDC1	0.712	0.65866	0.424	0.65866	0.585	0.342
X	CEP55	0.712	0.564558	0.424	0.564558	0.546	0.279
X	TAGLN2	0.712	0.564431	0.424	0.564431	0.729	0.545
X	EEF2	0.711	0.415867	0.422	0.415867	0.934	0.965
X	TACC3	0.709	0.56189	0.418	0.56189	0.563	0.378
X	LDHA	0.707	0.609346	0.414	0.609346	0.806	0.773
X	PTMA	0.707	0.418923	0.414	0.418923	0.985	0.986
X	ADA	0.704	0.599785	0.408	0.599785	0.694	0.581
X	AHNAK	0.703	0.568554	0.406	0.568554	0.649	0.49
XI	TMSB4X	0.972	2.08231	0.944	2.08231	0.999	0.98
XI	PTPRC	0.938	2.27308	0.876	2.27308	0.923	0.333
XI	GZMA	0.936	2.77347	0.872	2.77347	0.914	0.314
XI	ACTB	0.934	1.73251	0.868	1.73251	0.99	0.966
XI	CCL5	0.929	3.37554	0.858	3.37554	0.926	0.376
XI	NKG7	0.927	3.53992	0.854	3.53992	0.93	0.442
XI	HCST	0.92	2.16022	0.84	2.16022	0.9	0.358
XI	CD52	0.919	2.44833	0.838	2.44833	0.909	0.432
XI	IL32	0.909	2.30286	0.818	2.30286	0.934	0.595
XI	HLA-A	0.907	1.10501	0.814	1.10501	0.994	0.963
XI	PRF1	0.886	2.06583	0.772	2.06583	0.841	0.329
XI	CTSW	0.868	1.77796	0.736	1.77796	0.791	0.271
XI	S100A4	0.863	1.5542	0.726	1.5542	0.907	0.659
XI	CST7	0.858	2.33682	0.716	2.33682	0.81	0.252
XI	PYHIN1	0.857	1.45833	0.714	1.45833	0.766	0.183
XI	MBP	0.844	1.13501	0.688	1.13501	0.709	0.165
XI	CD2	0.841	1.77316	0.682	1.77316	0.78	0.347
XI	CD99	0.837	1.58845	0.674	1.58845	0.764	0.249
XI	GZMH	0.835	1.98509	0.67	1.98509	0.75	0.218
XI	ITGB2	0.833	1.56839	0.666	1.56839	0.739	0.176
XI	FGFBP2	0.831	1.84616	0.662	1.84616	0.742	0.285
XI	GIMAP4	0.828	1.54433	0.656	1.54433	0.748	0.247
XI	FYB1	0.826	1.50238	0.652	1.50238	0.772	0.3
XI	CD3E	0.82	1.51951	0.64	1.51951	0.737	0.306
XI	PLEK	0.818	1.23195	0.636	1.23195	0.762	0.343
XI	TRBC1	0.816	1.91789	0.632	1.91789	0.723	0.238
XI	S100A6	0.814	0.997538	0.628	0.997538	0.895	0.768
XI	IFITM2	0.813	1.49397	0.626	1.49397	0.83	0.586
XI	LIMD2	0.813	1.44647	0.626	1.44647	0.775	0.383
XI	GZMK	0.812	1.62317	0.624	1.62317	0.682	0.252
XI	SH2D1A	0.812	1.01452	0.624	1.01452	0.667	0.133
XI	GZMB	0.81	2.26568	0.62	2.26568	0.752	0.337
XI	LYST	0.808	0.697169	0.616	0.697169	0.666	0.184
XI	HLA-DPB1	0.802	1.24065	0.604	1.24065	0.741	0.26
XI	MYO1G	0.8	0.969146	0.6	0.969146	0.663	0.248
XI	KLRD1	0.799	1.87612	0.598	1.87612	0.67	0.148
XI	LCK	0.796	1.43963	0.592	1.43963	0.69	0.216
XI	GIMAP7	0.794	1.5888	0.588	1.5888	0.701	0.177
XI	HLA-DRB1	0.794	1.1537	0.588	1.1537	0.735	0.349
XI	CD8B	0.792	1.20528	0.584	1.20528	0.578	0.155
XI	RARRES3	0.791	1.45935	0.582	1.45935	0.766	0.441
XI	LCP1	0.786	1.17899	0.572	1.17899	0.789	0.461
XI	SAMD3	0.782	1.05827	0.564	1.05827	0.623	0.116
XI	SYNE2	0.781	1.12856	0.562	1.12856	0.762	0.453
XI	CD7	0.779	1.62409	0.558	1.62409	0.666	0.217
XI	CD3G	0.776	1.34241	0.552	1.34241	0.65	0.203
XI	CD3D	0.774	1.94358	0.548	1.94358	0.69	0.293
XI	ETS1	0.772	1.20098	0.544	1.20098	0.686	0.346
XI	RPL26	0.771	0.509985	0.542	0.509985	0.993	0.986
XI	GBP1	0.767	0.814259	0.534	0.814259	0.677	0.336
XI	CD247	0.766	1.43575	0.532	1.43575	0.654	0.285
XI	CORO1A	0.764	0.947598	0.528	0.947598	0.898	0.855
XI	COTL1	0.763	1.2588	0.526	1.2588	0.697	0.364
XI	HLA-DPA1	0.761	0.957635	0.522	0.957635	0.685	0.275
XI	EVL	0.76	1.44745	0.52	1.44745	0.746	0.551
XI	CCL4	0.755	1.96018	0.51	1.96018	0.768	0.508
XI	RIPOR2	0.755	1.13589	0.51	1.13589	0.67	0.31
XI	TRBC2	0.746	1.63106	0.492	1.63106	0.636	0.249
XI	ANXA1	0.744	1.22417	0.488	1.22417	0.612	0.203
XI	TRAC	0.743	1.6872	0.486	1.6872	0.629	0.244
XI	C12orf75	0.742	1.27498	0.484	1.27498	0.707	0.454
XI	CD69	0.735	1.3668	0.47	1.3668	0.636	0.315
XI	CLEC2D	0.733	1.11514	0.466	1.11514	0.632	0.298
XI	ID2	0.732	1.16595	0.464	1.16595	0.745	0.522
XI	HLA-DRA	0.732	0.564396	0.464	0.564396	0.749	0.432
XI	CD96	0.731	0.682988	0.462	0.682988	0.573	0.164
XI	CHI3L2	0.731	0.525303	0.462	0.525303	0.546	0.115
XI	HLA-DMA	0.731	0.485986	0.462	0.485986	0.578	0.191
XI	ACTG1	0.73	0.823836	0.46	0.823836	0.907	0.93
XI	CMC1	0.728	1.86868	0.456	1.86868	0.74	0.559
XI	ARL4C	0.721	0.975688	0.442	0.975688	0.697	0.392
XI	SPON2	0.712	1.03465	0.424	1.03465	0.541	0.196
XI	S100A10	0.71	0.992462	0.42	0.992462	0.645	0.384
XI	CLIC3	0.706	1.07518	0.412	1.07518	0.467	0.065
XI	HMGB1	0.706	0.75125	0.412	0.75125	0.898	0.933
XI	SIRPG	0.706	0.350638	0.412	0.350638	0.449	0.03
XI	UCP2	0.703	1.01358	0.406	1.01358	0.716	0.491
