# Supplementary material for: Malignant clonal evolution drives multiple myeloma cellular ecological diversity and microenvironment reprogramming
Source: Mol Cancer. 2022 Sep 22;21:182. doi: 10.1186/s12943-022-01648-z (PMC9492468; doi:10.1186/s12943-022-01648-z)
Supplement: Supplementary file 10 — Additional file 10: Supplementary Table 5. Specific marker genes of BM tumor microenvironment cells in patients with NDMM and RRMM. [file 12943_2022_1648_MOESM10_ESM.xlsx]

## Sheet: markers_ROC_pos
Cluster	Marker	myAUC	avg_diff	power	avg_logFC	pct.1	pct.2
HSC	LTB	0.849	1.41475	0.698	1.41475	0.901	0.312
HSC	RPS2	0.807	0.586062	0.614	0.586062	1	0.917
HSC	RPSA	0.757	0.530878	0.514	0.530878	0.993	0.855
HSC	RPS5	0.756	0.505486	0.512	0.505486	0.996	0.894
HSC	RPS4Y1	0.729	0.70902	0.458	0.70902	0.897	0.601
HSC	RPL4	0.724	0.458029	0.448	0.458029	0.986	0.849
HSC	LDHB	0.723	0.650083	0.446	0.650083	0.86	0.524
HSC	IL7R	0.711	0.979508	0.422	0.979508	0.669	0.169
HSC	TSHZ2	0.708	0.298586	0.416	0.298586	0.571	0.106
ProMono	LYZ	0.805	2.20101	0.61	2.20101	0.8	0.462
ProMono	MT-CO3	0.788	0.749655	0.576	0.749655	0.976	0.97
ProMono	LGALS1	0.772	1.24583	0.544	1.24583	0.863	0.585
ProMono	S100A8	0.766	1.54929	0.532	1.54929	0.775	0.455
ProMono	S100A9	0.764	1.42483	0.528	1.42483	0.785	0.459
ProMono	FOS	0.707	1.04791	0.414	1.04791	0.769	0.577
ProMono	MNDA	0.704	1.11979	0.408	1.11979	0.646	0.321
cDC	CST3	0.889	2.02886	0.778	2.02886	0.858	0.3
cDC	AIF1	0.874	2.14465	0.748	2.14465	0.838	0.353
cDC	SAT1	0.873	1.94226	0.746	1.94226	0.894	0.537
cDC	LST1	0.872	2.14016	0.744	2.14016	0.847	0.365
cDC	CTSS	0.861	1.68819	0.722	1.68819	0.86	0.415
cDC	FTH1	0.858	1.50676	0.716	1.50676	0.942	0.911
cDC	FCER1G	0.851	1.92568	0.702	1.92568	0.815	0.365
cDC	TYROBP	0.851	1.51622	0.702	1.51622	0.872	0.462
cDC	IFITM3	0.836	2.16313	0.672	2.16313	0.762	0.304
cDC	FCN1	0.824	1.55001	0.648	1.55001	0.784	0.31
cDC	HLA-DRA	0.822	1.62761	0.644	1.62761	0.849	0.532
cDC	SERPINA1	0.81	1.76608	0.62	1.76608	0.726	0.256
cDC	MNDA	0.809	1.24369	0.618	1.24369	0.757	0.275
cDC	LYZ	0.798	1.04328	0.596	1.04328	0.822	0.426
cDC	COTL1	0.796	1.35675	0.592	1.35675	0.794	0.472
cDC	S100A6	0.796	1.09259	0.592	1.09259	0.879	0.744
cDC	S100A9	0.796	0.460256	0.592	0.460256	0.835	0.421
cDC	CLEC12A	0.785	1.44067	0.57	1.44067	0.675	0.2
cDC	MS4A7	0.78	1.83259	0.56	1.83259	0.651	0.206
cDC	HLA-DPA1	0.78	1.44133	0.56	1.44133	0.749	0.44
cDC	CFD	0.779	1.56885	0.558	1.56885	0.682	0.323
cDC	FOS	0.779	1.13043	0.558	1.13043	0.846	0.549
cDC	CD74	0.779	1.06766	0.558	1.06766	0.89	0.736
cDC	LGALS1	0.776	0.832593	0.552	0.832593	0.888	0.555
cDC	TIMP1	0.769	1.30285	0.538	1.30285	0.669	0.311
cDC	CALHM6	0.755	1.19577	0.51	1.19577	0.553	0.179
cDC	SPI1	0.747	1.16727	0.494	1.16727	0.598	0.201
cDC	HLA-DPB1	0.747	1.15212	0.494	1.15212	0.764	0.496
cDC	IFI30	0.741	1.51671	0.482	1.51671	0.557	0.141
cDC	TNFSF10	0.74	1.39026	0.48	1.39026	0.584	0.275
cDC	CYBB	0.739	1.08034	0.478	1.08034	0.587	0.169
cDC	HLA-DQB1	0.738	1.09711	0.476	1.09711	0.586	0.255
cDC	PILRA	0.727	1.09007	0.454	1.09007	0.519	0.104
cDC	LILRB2	0.721	1.12236	0.442	1.12236	0.515	0.158
cDC	MAFB	0.718	1.2694	0.436	1.2694	0.558	0.225
cDC	MT2A	0.717	1.19762	0.434	1.19762	0.641	0.383
cDC	TMEM176B	0.712	1.10241	0.424	1.10241	0.47	0.096
cDC	PECAM1	0.707	0.905038	0.414	0.905038	0.495	0.246
cDC	IGSF6	0.706	0.999593	0.412	0.999593	0.477	0.103
cDC	FCGR3A	0.703	1.45284	0.406	1.45284	0.602	0.382
Plasma	IGKC	0.938	1.97642	0.876	1.97642	0.992	0.918
Plasma	IGHG1	0.915	1.94771	0.83	1.94771	1	0.995
Plasma	JCHAIN	0.891	1.97505	0.782	1.97505	0.995	0.879
Plasma	SSR4	0.864	1.35993	0.728	1.35993	0.972	0.783
Plasma	MZB1	0.838	1.32934	0.676	1.32934	0.884	0.425
Plasma	ITM2C	0.794	1.11788	0.588	1.11788	0.764	0.245
Plasma	HSP90B1	0.79	1.15471	0.58	1.15471	0.89	0.527
Plasma	FKBP2	0.781	0.993967	0.562	0.993967	0.805	0.367
Plasma	SPCS2	0.773	0.928049	0.546	0.928049	0.873	0.558
Plasma	SSR3	0.761	0.769972	0.522	0.769972	0.826	0.438
Plasma	TNFRSF17	0.759	1.18594	0.518	1.18594	0.673	0.271
Plasma	XBP1	0.745	0.933405	0.49	0.933405	0.827	0.5
Plasma	DERL3	0.739	0.97411	0.478	0.97411	0.63	0.22
Plasma	PRDX4	0.737	0.840098	0.474	0.840098	0.663	0.264
Plasma	QPCT	0.734	0.532476	0.468	0.532476	0.554	0.198
Plasma	HSPA5	0.731	0.89968	0.462	0.89968	0.796	0.46
Plasma	POU2AF1	0.727	0.52967	0.454	0.52967	0.556	0.222
Plasma	PDIA6	0.726	0.716644	0.452	0.716644	0.759	0.393
Plasma	FKBP11	0.725	0.830469	0.45	0.830469	0.675	0.3
Plasma	PPIB	0.725	0.739053	0.45	0.739053	0.853	0.566
Plasma	LAMP5	0.725	0.657037	0.45	0.657037	0.578	0.27
Plasma	UBE2J1	0.723	0.687534	0.446	0.687534	0.723	0.387
Plasma	FRZB	0.722	0.614414	0.444	0.614414	0.545	0.227
Plasma	SUB1	0.719	0.616077	0.438	0.616077	0.912	0.733
Plasma	LINC01781	0.717	0.948578	0.434	0.948578	0.598	0.314
Plasma	DNAJC1	0.714	0.589089	0.428	0.589089	0.678	0.347
Plasma	HM13	0.714	0.564906	0.428	0.564906	0.663	0.345
Plasma	PDIA4	0.711	0.686434	0.422	0.686434	0.644	0.293
Plasma	SEC11C	0.71	0.767472	0.42	0.767472	0.701	0.354
Plasma	UAP1	0.709	0.507467	0.418	0.507467	0.574	0.264
Plasma	IGHM	0.706	2.73247	0.412	2.73247	0.713	0.564
lateEry	HBB	0.919	1.83613	0.838	1.83613	0.993	0.847
lateEry	AHSP	0.914	2.40217	0.828	2.40217	0.921	0.332
lateEry	HBA1	0.908	1.92569	0.816	1.92569	0.984	0.786
lateEry	CA1	0.884	2.48626	0.768	2.48626	0.899	0.413
lateEry	HBD	0.884	2.10245	0.768	2.10245	0.914	0.455
lateEry	BLVRB	0.88	2.01254	0.76	2.01254	0.888	0.383
lateEry	PRDX2	0.869	2.1503	0.738	2.1503	0.899	0.489
lateEry	GYPA	0.858	1.84555	0.716	1.84555	0.829	0.294
lateEry	HBM	0.851	2.19682	0.702	2.19682	0.875	0.45
lateEry	HBA2	0.846	1.68443	0.692	1.68443	0.964	0.788
lateEry	ALAS2	0.818	1.48841	0.636	1.48841	0.805	0.351
lateEry	SLC4A1	0.811	1.59981	0.622	1.59981	0.749	0.247
lateEry	HEMGN	0.811	1.51751	0.622	1.51751	0.772	0.309
lateEry	HMBS	0.806	1.51768	0.612	1.51768	0.769	0.313
lateEry	CA2	0.792	1.9932	0.584	1.9932	0.744	0.276
lateEry	GYPB	0.79	1.60276	0.58	1.60276	0.732	0.269
lateEry	OAT	0.775	1.00414	0.55	1.00414	0.705	0.243
lateEry	GYPC	0.768	1.19653	0.536	1.19653	0.817	0.476
lateEry	KLF1	0.767	1.13614	0.534	1.13614	0.671	0.208
lateEry	UROD	0.763	1.43449	0.526	1.43449	0.712	0.282
lateEry	TUBB2A	0.763	0.495748	0.526	0.495748	0.62	0.156
lateEry	FECH	0.762	0.982488	0.524	0.982488	0.72	0.327
lateEry	PCLAF	0.76	1.48249	0.52	1.48249	0.686	0.262
lateEry	SNCA	0.759	1.10878	0.518	1.10878	0.74	0.358
lateEry	STRADB	0.758	0.719595	0.516	0.719595	0.685	0.26
lateEry	EPB42	0.757	0.80497	0.514	0.80497	0.663	0.189
lateEry	SLC25A39	0.756	1.01635	0.512	1.01635	0.731	0.308
lateEry	HMGB2	0.744	1.43443	0.488	1.43443	0.755	0.468
lateEry	RFESD	0.741	0.912056	0.482	0.912056	0.63	0.153
lateEry	TUBA1B	0.737	1.35089	0.474	1.35089	0.813	0.615
lateEry	MPP1	0.737	0.730798	0.474	0.730798	0.662	0.271
lateEry	TPM1	0.736	0.671575	0.472	0.671575	0.626	0.212
lateEry	BNIP3L	0.736	0.642168	0.472	0.642168	0.723	0.307
lateEry	FAM210B	0.733	0.932459	0.466	0.932459	0.672	0.291
lateEry	MYL4	0.732	1.24592	0.464	1.24592	0.632	0.19
lateEry	SMIM1	0.732	0.972032	0.464	0.972032	0.634	0.201
lateEry	TSPAN13	0.732	0.301629	0.464	0.301629	0.563	0.133
lateEry	RHAG	0.731	0.901446	0.462	0.901446	0.63	0.175
lateEry	SLC25A37	0.73	1.62308	0.46	1.62308	0.697	0.351
lateEry	TMEM14B	0.728	1.01937	0.456	1.01937	0.729	0.364
lateEry	PBK	0.728	0.396373	0.456	0.396373	0.495	0.077
lateEry	HK1	0.726	0.538694	0.452	0.538694	0.646	0.277
lateEry	CCDC34	0.723	0.603722	0.446	0.603722	0.569	0.168
lateEry	TUBB	0.722	1.2735	0.444	1.2735	0.745	0.495
lateEry	MGST3	0.722	1.03907	0.444	1.03907	0.731	0.366
lateEry	CAT	0.721	0.948251	0.442	0.948251	0.679	0.299
lateEry	MBOAT2	0.721	0.58256	0.442	0.58256	0.556	0.075
lateEry	RHCE	0.719	0.742747	0.438	0.742747	0.584	0.151
lateEry	CMAS	0.715	0.583688	0.43	0.583688	0.632	0.27
lateEry	UBE2T	0.714	0.636526	0.428	0.636526	0.609	0.257
lateEry	HMGB3	0.712	0.517008	0.424	0.517008	0.589	0.211
lateEry	CKAP2	0.712	0.362794	0.424	0.362794	0.609	0.262
lateEry	EIF2AK1	0.711	0.611029	0.422	0.611029	0.695	0.336
lateEry	DHFR	0.711	0.536921	0.422	0.536921	0.537	0.179
lateEry	EIF1AY	0.709	0.767569	0.418	0.767569	0.729	0.433
lateEry	TMEM56	0.708	0.767977	0.416	0.767977	0.559	0.099
lateEry	UROS	0.706	0.788794	0.412	0.788794	0.651	0.308
lateEry	HTRA2	0.706	0.562409	0.412	0.562409	0.6	0.245
lateEry	AMMECR1	0.706	0.358926	0.412	0.358926	0.573	0.24
lateEry	TMEM14C	0.705	1.1055	0.41	1.1055	0.632	0.28
lateEry	GLRX5	0.704	0.72823	0.408	0.72823	0.616	0.262
lateEry	AQP1	0.704	0.469357	0.408	0.469357	0.497	0.1
lateEry	TFDP1	0.703	0.874062	0.406	0.874062	0.632	0.278
lateEry	TUBA1C	0.701	0.803914	0.402	0.803914	0.599	0.269
lateEry	CPOX	0.701	0.741872	0.402	0.741872	0.609	0.248
lateEry	TSTA3	0.701	0.600351	0.402	0.600351	0.649	0.308
lateEry	SLC43A1	0.701	0.2892	0.402	0.2892	0.472	0.102
T	LTB	0.71	1.09188	0.42	1.09188	0.721	0.316
T	RPSA	0.706	0.444851	0.412	0.444851	0.979	0.854
Mono	S100A9	0.972	3.21611	0.944	3.21611	0.98	0.432
Mono	S100A8	0.966	3.25466	0.932	3.25466	0.974	0.428
Mono	LYZ	0.95	2.363	0.9	2.363	0.974	0.435
Mono	S100A12	0.923	2.78033	0.846	2.78033	0.899	0.155
Mono	MNDA	0.917	1.99906	0.834	1.99906	0.933	0.287
Mono	S100A6	0.917	1.41964	0.834	1.41964	0.976	0.744
Mono	VCAN	0.913	2.17127	0.826	2.17127	0.901	0.187
Mono	FCN1	0.901	1.82259	0.802	1.82259	0.919	0.324
Mono	TYROBP	0.894	1.52849	0.788	1.52849	0.966	0.475
Mono	FOS	0.879	1.48371	0.758	1.48371	0.944	0.557
Mono	CST3	0.879	1.37591	0.758	1.37591	0.945	0.321
Mono	CTSS	0.874	1.5169	0.748	1.5169	0.934	0.432
Mono	LGALS1	0.872	1.33007	0.744	1.33007	0.968	0.565
Mono	LST1	0.86	1.15775	0.72	1.15775	0.931	0.383
Mono	FCER1G	0.84	1.28604	0.68	1.28604	0.89	0.382
Mono	CYBB	0.834	1.47556	0.668	1.47556	0.787	0.176
Mono	CD14	0.83	1.59953	0.66	1.59953	0.753	0.177
Mono	SAT1	0.826	1.11839	0.652	1.11839	0.928	0.552
Mono	AIF1	0.824	1.14307	0.648	1.14307	0.874	0.374
Mono	MS4A6A	0.806	1.47923	0.612	1.47923	0.746	0.193
Mono	CLEC12A	0.8	1.20651	0.6	1.20651	0.752	0.218
Mono	FTH1	0.799	0.832902	0.598	0.832902	0.98	0.91
Mono	RETN	0.787	1.59192	0.574	1.59192	0.684	0.16
Mono	CSTA	0.777	1.54953	0.554	1.54953	0.711	0.212
Mono	GAPDH	0.774	0.786503	0.548	0.786503	0.949	0.785
Mono	HLA-DRA	0.766	0.848437	0.532	0.848437	0.874	0.546
Mono	CLU	0.754	0.842304	0.508	0.842304	0.557	0.153
Mono	S100A10	0.747	0.955324	0.494	0.955324	0.8	0.475
Mono	SERPINA1	0.743	0.978794	0.486	0.978794	0.706	0.28
Mono	COTL1	0.743	0.855502	0.486	0.855502	0.819	0.486
Mono	FCGR1A	0.742	0.630077	0.484	0.630077	0.563	0.068
Mono	KCTD12	0.74	1.07652	0.48	1.07652	0.598	0.078
Mono	PLBD1	0.74	1.05369	0.48	1.05369	0.587	0.089
Mono	MAFB	0.738	1.05115	0.476	1.05115	0.639	0.236
Mono	CD36	0.732	1.10715	0.464	1.10715	0.645	0.249
Mono	SPI1	0.732	0.899747	0.464	0.899747	0.64	0.217
Mono	DUSP6	0.717	1.1249	0.434	1.1249	0.64	0.309
Mono	RNASE6	0.717	0.974551	0.434	0.974551	0.598	0.207
Mono	RGS2	0.715	1.2438	0.43	1.2438	0.642	0.29
Mono	MARCO	0.715	0.3046	0.43	0.3046	0.489	0.053
Mono	PILRA	0.713	0.473073	0.426	0.473073	0.55	0.122
Mono	ZYX	0.711	0.707457	0.422	0.707457	0.616	0.31
Mono	LILRB2	0.703	0.430569	0.406	0.430569	0.547	0.173
Mono	CFP	0.701	0.940696	0.402	0.940696	0.576	0.211
Mono	MT-CO3	0.701	0.275519	0.402	0.275519	0.99	0.969
Prog	RPS2	0.937	0.957931	0.874	0.957931	1	0.92
Prog	NPM1	0.903	1.07451	0.806	1.07451	0.992	0.696
Prog	RPLP0	0.892	0.882284	0.784	0.882284	0.992	0.851
Prog	HSP90AB1	0.884	1.14369	0.768	1.14369	0.992	0.61
Prog	PRSS57	0.882	1.27985	0.764	1.27985	0.798	0.049
Prog	BEX3	0.879	0.993442	0.758	0.993442	0.847	0.202
Prog	RPS5	0.877	0.739769	0.754	0.739769	1	0.898
Prog	HNRNPA1	0.873	0.938363	0.746	0.938363	0.992	0.777
Prog	RPL7A	0.865	0.686078	0.73	0.686078	1	0.899
Prog	H2AFY	0.86	1.23441	0.72	1.23441	0.903	0.397
Prog	MYB	0.858	0.727353	0.716	0.727353	0.75	0.084
Prog	AVP	0.854	0.992698	0.708	0.992698	0.71	0.004
Prog	CDK6	0.851	1.108	0.702	1.108	0.815	0.256
Prog	FAM30A	0.848	1.2787	0.696	1.2787	0.758	0.056
Prog	EEF1B2	0.845	0.762058	0.69	0.762058	0.992	0.752
Prog	ANKRD28	0.841	1.07218	0.682	1.07218	0.831	0.294
Prog	SPINT2	0.828	0.858446	0.656	0.858446	0.831	0.347
Prog	SOX4	0.825	1.26896	0.65	1.26896	0.766	0.15
Prog	AC084033.3	0.825	1.03509	0.65	1.03509	0.75	0.196
Prog	NPR3	0.825	0.74736	0.65	0.74736	0.677	0.011
Prog	STMN1	0.824	1.02465	0.648	1.02465	0.863	0.363
Prog	RPSA	0.824	0.616828	0.648	0.616828	1	0.86
Prog	SOCS2	0.819	0.957525	0.638	0.957525	0.734	0.163
Prog	CDCA7	0.813	0.419402	0.626	0.419402	0.702	0.172
Prog	FBL	0.812	0.774604	0.624	0.774604	0.895	0.424
Prog	MLLT3	0.81	0.9924	0.62	0.9924	0.798	0.333
Prog	BEX1	0.808	0.674938	0.616	0.674938	0.645	0.024
Prog	MGST1	0.804	0.556298	0.608	0.556298	0.758	0.249
Prog	HSPD1	0.803	0.59052	0.606	0.59052	0.927	0.427
Prog	RPL22L1	0.802	0.666209	0.604	0.666209	0.863	0.384
Prog	SPINK2	0.8	1.59709	0.6	1.59709	0.718	0.059
Prog	IGLL1	0.797	1.20338	0.594	1.20338	0.629	0.04
Prog	LDHB	0.797	0.7597	0.594	0.7597	0.952	0.537
Prog	CLU	0.796	0.768169	0.592	0.768169	0.702	0.177
Prog	EEF2	0.796	0.66851	0.592	0.66851	0.984	0.744
Prog	PEBP1	0.792	0.684456	0.584	0.684456	0.895	0.406
Prog	BZW2	0.792	0.537966	0.584	0.537966	0.726	0.273
Prog	ALDH1A1	0.791	0.726236	0.582	0.726236	0.685	0.144
Prog	MAP7	0.791	0.545152	0.582	0.545152	0.645	0.078
Prog	MGLL	0.791	0.526319	0.582	0.526319	0.661	0.125
Prog	PCDH9	0.79	0.739143	0.58	0.739143	0.645	0.037
Prog	AIF1	0.79	0.373676	0.58	0.373676	0.919	0.404
Prog	CPA3	0.789	0.429105	0.578	0.429105	0.581	0.003
Prog	NME1	0.788	0.495305	0.576	0.495305	0.79	0.301
Prog	MMRN1	0.787	0.410531	0.574	0.410531	0.597	0.01
Prog	ANP32B	0.786	0.651925	0.572	0.651925	0.952	0.537
Prog	CRYGD	0.786	0.521065	0.572	0.521065	0.621	0.008
Prog	MGST2	0.785	0.422783	0.57	0.422783	0.718	0.226
Prog	AMD1	0.784	0.589068	0.568	0.589068	0.823	0.389
Prog	BCL11A	0.782	0.713352	0.564	0.713352	0.71	0.167
Prog	CLEC11A	0.775	0.555024	0.55	0.555024	0.653	0.169
Prog	CYTL1	0.772	0.875277	0.544	0.875277	0.661	0.051
Prog	HLA-DRA	0.768	0.498331	0.536	0.498331	0.952	0.565
Prog	RPL4	0.764	0.493683	0.528	0.493683	1	0.854
Prog	GAPDH	0.763	0.650708	0.526	0.650708	0.976	0.794
Prog	MEG3	0.763	0.558412	0.526	0.558412	0.54	0.017
Prog	ISYNA1	0.762	0.330506	0.524	0.330506	0.621	0.175
Prog	CCT2	0.76	0.471718	0.52	0.471718	0.798	0.378
Prog	ICAM4	0.76	0.327532	0.52	0.327532	0.605	0.131
Prog	HMGN1	0.759	0.556099	0.518	0.556099	0.927	0.54
Prog	AHCY	0.759	0.381102	0.518	0.381102	0.669	0.266
Prog	CMSS1	0.759	0.278247	0.518	0.278247	0.685	0.277
Prog	NASP	0.758	0.345885	0.516	0.345885	0.798	0.406
Prog	CCDC42	0.757	0.271834	0.514	0.271834	0.524	0.008
Prog	MED12L	0.756	0.365393	0.512	0.365393	0.573	0.058
Prog	C1QTNF4	0.755	0.512263	0.51	0.512263	0.565	0.012
Prog	MYC	0.754	0.583054	0.508	0.583054	0.702	0.235
Prog	CAT	0.753	0.414149	0.506	0.414149	0.766	0.326
Prog	UHRF1	0.753	0.270348	0.506	0.270348	0.589	0.091
Prog	HMGA1	0.752	0.708289	0.504	0.708289	0.758	0.335
Prog	IGFBP7	0.752	0.44864	0.504	0.44864	0.661	0.207
Prog	TPRKB	0.752	0.352818	0.504	0.352818	0.726	0.314
Prog	PPA1	0.75	0.446333	0.5	0.446333	0.806	0.384
Prog	KRT18	0.749	0.398035	0.498	0.398035	0.589	0.112
Prog	FADS1	0.749	0.318343	0.498	0.318343	0.605	0.173
Prog	IMPDH2	0.747	0.79101	0.494	0.79101	0.75	0.347
Prog	YWHAE	0.747	0.490384	0.494	0.490384	0.847	0.403
Prog	AKR1C3	0.745	0.752427	0.49	0.752427	0.637	0.137
Prog	TFDP2	0.744	0.342144	0.488	0.342144	0.702	0.292
Prog	CDK4	0.742	0.366119	0.484	0.366119	0.694	0.268
Prog	DEK	0.741	0.417836	0.482	0.417836	0.879	0.431
Prog	OLA1	0.741	0.398482	0.482	0.398482	0.726	0.301
Prog	MAX	0.74	0.350885	0.48	0.350885	0.726	0.345
Prog	HSPB1	0.739	0.567734	0.478	0.567734	0.815	0.344
Prog	SNHG19	0.739	0.460367	0.478	0.460367	0.637	0.221
Prog	TXN	0.738	0.552977	0.476	0.552977	0.911	0.538
Prog	PBX1	0.737	0.427037	0.474	0.427037	0.556	0.084
Prog	PDLIM1	0.737	0.364829	0.474	0.364829	0.613	0.187
Prog	SMC4	0.736	0.31716	0.472	0.31716	0.734	0.362
Prog	HAUS1	0.736	0.281378	0.472	0.281378	0.653	0.294
Prog	SERBP1	0.735	0.453451	0.47	0.453451	0.927	0.522
Prog	HDAC2	0.735	0.371373	0.47	0.371373	0.685	0.318
Prog	SNRPE	0.734	0.425064	0.468	0.425064	0.871	0.465
Prog	TUBB	0.734	0.419892	0.468	0.419892	0.935	0.512
Prog	HEBP1	0.729	0.273619	0.458	0.273619	0.661	0.247
Prog	YBX3	0.728	0.316524	0.456	0.316524	0.742	0.33
Prog	LSM4	0.728	0.294217	0.456	0.294217	0.774	0.351
Prog	HLA-DMA	0.727	0.476235	0.454	0.476235	0.742	0.323
Prog	C1QBP	0.727	0.449809	0.454	0.449809	0.774	0.335
Prog	CCT8	0.726	0.434744	0.452	0.434744	0.823	0.414
Prog	PSMG1	0.725	0.27385	0.45	0.27385	0.629	0.262
Prog	SERPING1	0.725	0.272588	0.45	0.272588	0.565	0.105
Prog	TIMM13	0.724	0.334668	0.448	0.334668	0.774	0.383
Prog	LYL1	0.721	0.560362	0.442	0.560362	0.669	0.275
Prog	PPIA	0.721	0.494546	0.442	0.494546	0.984	0.724
Prog	HMGB1	0.72	0.585933	0.44	0.585933	0.952	0.749
Prog	RPS4Y1	0.719	0.577382	0.438	0.577382	0.944	0.613
Prog	MPO	0.717	0.750621	0.434	0.750621	0.565	0.212
Prog	SLC39A3	0.717	0.393926	0.434	0.393926	0.694	0.31
Prog	APEX1	0.716	0.561975	0.432	0.561975	0.71	0.344
Prog	TEX30	0.715	0.276339	0.43	0.276339	0.556	0.182
Prog	ATP5F1A	0.714	0.392704	0.428	0.392704	0.855	0.483
Prog	AP2B1	0.714	0.255876	0.428	0.255876	0.702	0.354
Prog	SET	0.713	0.378856	0.426	0.378856	0.871	0.518
Prog	TYMS	0.713	0.350844	0.426	0.350844	0.621	0.238
Prog	CD74	0.712	0.451399	0.424	0.451399	0.968	0.752
Prog	SLC25A3	0.71	0.459448	0.42	0.459448	0.879	0.532
Prog	EREG	0.709	0.67076	0.418	0.67076	0.54	0.061
Prog	NENF	0.709	0.31566	0.418	0.31566	0.669	0.26
Prog	UCHL1	0.707	0.26905	0.414	0.26905	0.452	0.028
Prog	MEST	0.706	0.40374	0.412	0.40374	0.548	0.121
Prog	SLC40A1	0.704	0.448767	0.408	0.448767	0.621	0.243
Prog	CCT4	0.704	0.404271	0.408	0.404271	0.75	0.4
Prog	NUCKS1	0.703	0.310024	0.406	0.310024	0.839	0.454
Prog	SERPINE2	0.702	0.257381	0.404	0.257381	0.532	0.066
Prog	TUBA1B	0.701	0.445955	0.402	0.445955	0.944	0.629
NK	GZMB	0.763	1.58131	0.526	1.58131	0.683	0.293
NK	GNLY	0.762	2.0229	0.524	2.0229	0.681	0.331
NK	FGFBP2	0.744	1.51569	0.488	1.51569	0.665	0.331
pDC	CD74	0.946	1.783	0.892	1.783	1	0.753
pDC	IRF8	0.93	2.27583	0.86	2.27583	0.881	0.187
pDC	UGCG	0.913	1.97911	0.826	1.97911	0.864	0.259
pDC	CCDC50	0.911	2.11323	0.822	2.11323	0.847	0.22
pDC	HLA-DRA	0.911	1.46145	0.822	1.46145	1	0.566
pDC	RNASE6	0.908	1.97836	0.816	1.97836	0.864	0.231
pDC	IRF7	0.907	2.31616	0.814	2.31616	0.831	0.224
pDC	LILRA4	0.897	2.33952	0.794	2.33952	0.797	0.015
pDC	PLD4	0.897	2.07871	0.794	2.07871	0.814	0.103
pDC	TCF4	0.883	2.23114	0.766	2.23114	0.814	0.251
pDC	HLA-DPA1	0.877	1.2611	0.754	1.2611	0.966	0.473
pDC	HLA-DPB1	0.874	1.16031	0.748	1.16031	0.983	0.525
pDC	GZMB	0.871	1.89321	0.742	1.89321	0.847	0.33
pDC	BCL11A	0.869	1.91616	0.738	1.91616	0.78	0.168
pDC	ITM2C	0.866	1.53419	0.732	1.53419	0.814	0.287
pDC	SPIB	0.859	1.50485	0.718	1.50485	0.746	0.041
pDC	TXN	0.85	1.60133	0.7	1.60133	0.915	0.539
pDC	HERPUD1	0.848	1.2495	0.696	1.2495	0.881	0.375
pDC	PPP1R14B	0.826	1.46947	0.652	1.46947	0.729	0.295
pDC	HLA-DMA	0.82	1.0766	0.64	1.0766	0.831	0.324
pDC	CST3	0.82	0.94108	0.64	0.94108	0.898	0.361
pDC	SERPINF1	0.818	1.50285	0.636	1.50285	0.678	0.092
pDC	STMN1	0.806	1.00035	0.612	1.00035	0.814	0.364
pDC	RPLP0	0.806	0.564576	0.612	0.564576	1	0.851
pDC	HLA-DQB1	0.796	0.840588	0.592	0.840588	0.797	0.291
pDC	TPM2	0.79	1.66774	0.58	1.66774	0.61	0.053
pDC	SOX4	0.788	1.43554	0.576	1.43554	0.627	0.152
pDC	FCER1G	0.786	0.858677	0.572	0.858677	0.847	0.414
pDC	PHACTR1	0.784	0.947111	0.568	0.947111	0.559	0.11
pDC	FABP5	0.782	0.769822	0.564	0.769822	0.695	0.299
pDC	RPS2	0.779	0.494957	0.558	0.494957	1	0.921
pDC	FKBP2	0.778	0.743753	0.556	0.743753	0.831	0.402
pDC	TSPAN13	0.773	1.45694	0.546	1.45694	0.593	0.165
pDC	GAPT	0.773	1.3398	0.546	1.3398	0.644	0.086
pDC	CLIC3	0.769	1.08181	0.538	1.08181	0.61	0.208
pDC	HLA-DQA1	0.768	1.18918	0.536	1.18918	0.695	0.35
pDC	SIVA1	0.764	0.855562	0.528	0.855562	0.712	0.365
pDC	DERL3	0.763	0.828422	0.526	0.828422	0.627	0.253
pDC	CLEC4C	0.759	1.10139	0.518	1.10139	0.525	0.019
pDC	GPR183	0.757	1.07782	0.514	1.07782	0.593	0.208
pDC	FAM129C	0.757	0.921221	0.514	0.921221	0.525	0.025
pDC	C1QBP	0.753	0.657915	0.506	0.657915	0.712	0.337
pDC	SNRNP25	0.752	0.654009	0.504	0.654009	0.593	0.249
pDC	DNASE1L3	0.745	1.39431	0.49	1.39431	0.525	0.045
pDC	DAB2	0.742	0.834903	0.484	0.834903	0.542	0.12
pDC	LGMN	0.737	0.796748	0.474	0.796748	0.525	0.139
pDC	HMGA1	0.737	0.582134	0.474	0.582134	0.678	0.336
pDC	HMGN1	0.734	0.527937	0.468	0.527937	0.898	0.541
pDC	PPIA	0.733	0.501943	0.466	0.501943	0.949	0.725
pDC	PTCRA	0.732	1.143	0.464	1.143	0.475	0.021
pDC	GAS6	0.732	0.822546	0.464	0.822546	0.492	0.196
pDC	HSP90B1	0.73	0.532785	0.46	0.532785	0.881	0.556
pDC	SHD	0.729	0.775264	0.458	0.775264	0.458	0.001
pDC	HLA-DRB1	0.728	0.920713	0.456	0.920713	0.814	0.539
pDC	PHB	0.728	0.770467	0.456	0.770467	0.627	0.304
pDC	SRP72	0.72	0.480335	0.44	0.480335	0.695	0.399
pDC	SSR3	0.72	0.445168	0.44	0.445168	0.797	0.469
pDC	HNRNPA1	0.719	0.436051	0.438	0.436051	1	0.778
pDC	RPSA	0.717	0.41145	0.434	0.41145	1	0.861
pDC	MGST2	0.716	0.821116	0.432	0.821116	0.542	0.228
pDC	MANF	0.716	0.537867	0.432	0.537867	0.627	0.313
pDC	PPIB	0.713	0.49161	0.426	0.49161	0.898	0.589
pDC	PDIA4	0.712	0.522034	0.424	0.522034	0.61	0.321
pDC	NHP2	0.712	0.456085	0.424	0.456085	0.678	0.375
pDC	SLC25A3	0.712	0.40746	0.424	0.40746	0.847	0.533
pDC	UBE2J1	0.711	0.676632	0.422	0.676632	0.678	0.414
pDC	EEF1B2	0.709	0.391009	0.418	0.391009	0.983	0.752
pDC	RPL22L1	0.703	0.511722	0.406	0.511722	0.644	0.386
ProB-I	STMN1	0.94	2.45687	0.88	2.45687	0.944	0.364
ProB-I	HMGB1	0.931	1.61036	0.862	1.61036	0.972	0.749
ProB-I	HNRNPA1	0.908	1.09783	0.816	1.09783	1	0.778
ProB-I	HMGN2	0.891	1.52678	0.782	1.52678	0.944	0.626
ProB-I	GAPDH	0.891	1.082	0.782	1.082	1	0.795
ProB-I	HIST1H4C	0.879	2.43516	0.758	2.43516	0.917	0.458
ProB-I	H2AFY	0.872	1.18702	0.744	1.18702	0.944	0.399
ProB-I	PPIA	0.866	0.969409	0.732	0.969409	0.944	0.725
ProB-I	NASP	0.865	0.994196	0.73	0.994196	0.917	0.408
ProB-I	IGLL1	0.844	3.24744	0.688	3.24744	0.722	0.042
ProB-I	H2AFZ	0.842	1.4477	0.684	1.4477	0.861	0.53
ProB-I	TOP2A	0.842	1.3689	0.684	1.3689	0.806	0.3
ProB-I	HMGB2	0.838	1.74505	0.676	1.74505	0.833	0.49
ProB-I	TUBB	0.836	1.68923	0.672	1.68923	0.861	0.514
ProB-I	MKI67	0.836	1.26762	0.672	1.26762	0.806	0.343
ProB-I	FABP5	0.836	1.03788	0.672	1.03788	0.806	0.299
ProB-I	TCF4	0.832	1.33827	0.664	1.33827	0.778	0.252
ProB-I	DEK	0.827	1.08991	0.654	1.08991	0.889	0.432
ProB-I	CD79B	0.826	1.92002	0.652	1.92002	0.806	0.274
ProB-I	SLC25A5	0.826	0.964351	0.652	0.964351	0.917	0.553
ProB-I	BIRC5	0.823	1.2105	0.646	1.2105	0.75	0.277
ProB-I	UHRF1	0.819	1.16456	0.638	1.16456	0.694	0.092
ProB-I	SMC4	0.817	1.31177	0.634	1.31177	0.778	0.363
ProB-I	SRSF2	0.817	0.914644	0.634	0.914644	0.889	0.446
ProB-I	RNASEH2B	0.814	1.05496	0.628	1.05496	0.833	0.337
ProB-I	TUBA1B	0.813	1.77342	0.626	1.77342	0.833	0.63
ProB-I	TUBB4B	0.813	1.25315	0.626	1.25315	0.861	0.389
ProB-I	CKS2	0.812	0.843462	0.624	0.843462	0.806	0.356
ProB-I	AURKA	0.812	0.559346	0.624	0.559346	0.694	0.142
ProB-I	HMGN1	0.811	0.957616	0.622	0.957616	0.889	0.541
ProB-I	SRSF3	0.81	0.797443	0.62	0.797443	0.917	0.54
ProB-I	KIFC1	0.809	0.708055	0.618	0.708055	0.667	0.113
ProB-I	RRM1	0.809	0.642203	0.618	0.642203	0.722	0.275
ProB-I	SOX4	0.808	1.97679	0.616	1.97679	0.75	0.152
ProB-I	CENPF	0.807	1.19395	0.614	1.19395	0.778	0.321
ProB-I	NUSAP1	0.806	1.51116	0.612	1.51116	0.75	0.307
ProB-I	CKS1B	0.806	1.1131	0.612	1.1131	0.778	0.342
ProB-I	RAN	0.806	0.783727	0.612	0.783727	0.917	0.536
ProB-I	DHFR	0.806	0.708238	0.612	0.708238	0.694	0.206
ProB-I	ANP32B	0.802	0.931177	0.604	0.931177	0.889	0.539
ProB-I	SMC2	0.8	0.855211	0.6	0.855211	0.75	0.335
ProB-I	PTTG1	0.799	1.24362	0.598	1.24362	0.778	0.377
ProB-I	NUCKS1	0.799	1.17455	0.598	1.17455	0.833	0.456
ProB-I	MCM5	0.799	0.697223	0.598	0.697223	0.722	0.255
ProB-I	CBX5	0.796	0.803963	0.592	0.803963	0.75	0.305
ProB-I	UBE2C	0.794	1.0794	0.588	1.0794	0.75	0.295
ProB-I	NPM1	0.794	0.772987	0.588	0.772987	0.944	0.697
ProB-I	CCNA2	0.793	0.632077	0.586	0.632077	0.667	0.178
ProB-I	LMNB1	0.792	0.907115	0.584	0.907115	0.722	0.319
ProB-I	IMPDH2	0.79	0.58595	0.58	0.58595	0.778	0.348
ProB-I	HMGA1	0.788	1.00962	0.576	1.00962	0.778	0.337
ProB-I	FBXO5	0.788	0.750514	0.576	0.750514	0.667	0.188
ProB-I	DTYMK	0.788	0.642353	0.576	0.642353	0.722	0.264
ProB-I	SIVA1	0.787	1.03721	0.574	1.03721	0.806	0.365
ProB-I	HIST1H1C	0.787	0.956185	0.574	0.956185	0.778	0.37
ProB-I	UBE2T	0.787	0.719645	0.574	0.719645	0.694	0.284
ProB-I	VDAC3	0.786	0.672552	0.572	0.672552	0.806	0.33
ProB-I	LDHA	0.785	0.767733	0.57	0.767733	0.889	0.446
ProB-I	ASPM	0.784	0.994839	0.568	0.994839	0.694	0.233
ProB-I	DNMT1	0.784	0.871564	0.568	0.871564	0.778	0.38
ProB-I	PCNA	0.783	1.07276	0.566	1.07276	0.722	0.267
ProB-I	GGCT	0.783	0.530938	0.566	0.530938	0.694	0.279
ProB-I	VPREB3	0.782	2.38777	0.564	2.38777	0.667	0.064
ProB-I	GMNN	0.782	0.655673	0.564	0.655673	0.639	0.224
ProB-I	TMPO	0.781	1.00235	0.562	1.00235	0.778	0.393
ProB-I	CDK1	0.781	0.977048	0.562	0.977048	0.722	0.264
ProB-I	NOP56	0.781	0.805218	0.562	0.805218	0.722	0.318
ProB-I	ATP5F1A	0.779	0.740983	0.558	0.740983	0.889	0.484
ProB-I	SGO2	0.779	0.702032	0.558	0.702032	0.667	0.228
ProB-I	KIF2C	0.777	0.68002	0.554	0.68002	0.611	0.095
ProB-I	CD74	0.776	0.754247	0.552	0.754247	0.972	0.753
ProB-I	HLA-DRA	0.775	0.746742	0.55	0.746742	0.944	0.567
ProB-I	HIST2H2AC	0.774	0.926086	0.548	0.926086	0.694	0.329
ProB-I	SMC1A	0.774	0.705274	0.548	0.705274	0.75	0.363
ProB-I	RANBP1	0.773	0.990416	0.546	0.990416	0.778	0.419
ProB-I	TYMS	0.771	1.29569	0.542	1.29569	0.667	0.239
ProB-I	CCNB1	0.771	0.53575	0.542	0.53575	0.639	0.225
ProB-I	CCDC34	0.768	0.65675	0.536	0.65675	0.667	0.199
ProB-I	HIST1H1B	0.767	0.844733	0.534	0.844733	0.639	0.199
ProB-I	SLC25A3	0.767	0.738221	0.534	0.738221	0.861	0.533
ProB-I	LIG1	0.767	0.59055	0.534	0.59055	0.639	0.261
ProB-I	DIAPH3	0.766	0.439982	0.532	0.439982	0.583	0.081
ProB-I	PARP1	0.764	0.771755	0.528	0.771755	0.833	0.463
ProB-I	TEX30	0.764	0.543416	0.528	0.543416	0.611	0.183
ProB-I	VPREB1	0.763	1.84466	0.526	1.84466	0.611	0.004
ProB-I	SNRNP25	0.761	0.683238	0.522	0.683238	0.639	0.249
ProB-I	CDCA3	0.761	0.573333	0.522	0.573333	0.611	0.144
ProB-I	KPNA2	0.759	1.00047	0.518	1.00047	0.639	0.275
ProB-I	TPX2	0.758	0.758716	0.516	0.758716	0.667	0.285
ProB-I	HIST1H1D	0.757	1.32828	0.514	1.32828	0.694	0.383
ProB-I	SMS	0.757	0.715037	0.514	0.715037	0.694	0.27
ProB-I	HPRT1	0.754	0.526111	0.508	0.526111	0.722	0.306
ProB-I	ESCO2	0.753	0.558491	0.506	0.558491	0.583	0.134
ProB-I	PHB	0.753	0.41758	0.506	0.41758	0.722	0.304
ProB-I	PRKDC	0.753	0.389524	0.506	0.389524	0.722	0.348
ProB-I	DCTPP1	0.753	0.370754	0.506	0.370754	0.611	0.237
ProB-I	SPRY1	0.753	0.251277	0.506	0.251277	0.528	0.084
ProB-I	TK1	0.752	0.742902	0.504	0.742902	0.639	0.268
ProB-I	HIST1H2AM	0.752	0.376955	0.504	0.376955	0.583	0.143
ProB-I	PCLAF	0.751	1.45135	0.502	1.45135	0.667	0.294
ProB-I	FAM111B	0.751	0.587963	0.502	0.587963	0.583	0.096
ProB-I	RPS26	0.751	0.5085	0.502	0.5085	1	0.695
ProB-I	YBX1	0.75	0.533737	0.5	0.533737	0.944	0.751
ProB-I	SERBP1	0.748	0.787351	0.496	0.787351	0.833	0.523
ProB-I	RRM2	0.746	1.00514	0.492	1.00514	0.667	0.29
ProB-I	HIST1H2AJ	0.746	0.40346	0.492	0.40346	0.556	0.099
ProB-I	FAM129C	0.745	0.949778	0.49	0.949778	0.583	0.025
ProB-I	CDKN3	0.745	0.809708	0.49	0.809708	0.667	0.262
ProB-I	CENPN	0.744	0.54512	0.488	0.54512	0.639	0.3
ProB-I	APEX1	0.744	0.504197	0.488	0.504197	0.75	0.346
ProB-I	WDR34	0.743	0.343497	0.486	0.343497	0.583	0.193
ProB-I	CKAP2	0.742	0.89179	0.484	0.89179	0.667	0.289
ProB-I	PPM1G	0.741	0.626742	0.482	0.626742	0.722	0.374
ProB-I	NCL	0.738	0.590351	0.476	0.590351	0.944	0.632
ProB-I	HSPE1	0.738	0.521588	0.476	0.521588	0.806	0.409
ProB-I	PRDX3	0.738	0.487393	0.476	0.487393	0.694	0.308
ProB-I	IMMT	0.738	0.459964	0.476	0.459964	0.694	0.336
ProB-I	RFC2	0.737	0.369878	0.474	0.369878	0.611	0.242
ProB-I	NCAPG	0.736	0.563568	0.472	0.563568	0.556	0.148
ProB-I	MRTO4	0.736	0.28911	0.472	0.28911	0.583	0.257
ProB-I	HELLS	0.735	0.852035	0.47	0.852035	0.611	0.307
ProB-I	RPLP0	0.735	0.494708	0.47	0.494708	0.972	0.852
ProB-I	SNRPA1	0.735	0.267995	0.47	0.267995	0.694	0.312
ProB-I	HSP90AA1	0.733	0.783719	0.466	0.783719	0.861	0.695
ProB-I	C21orf58	0.733	0.710232	0.466	0.710232	0.583	0.146
ProB-I	POLE3	0.733	0.413321	0.466	0.413321	0.667	0.328
ProB-I	ALYREF	0.733	0.286109	0.466	0.286109	0.583	0.212
ProB-I	CENPM	0.732	0.890781	0.464	0.890781	0.611	0.284
ProB-I	SLBP	0.732	0.671736	0.464	0.671736	0.722	0.348
ProB-I	LDHB	0.732	0.627678	0.464	0.627678	0.861	0.539
ProB-I	SNRPE	0.732	0.495843	0.464	0.495843	0.833	0.467
ProB-I	MYB	0.731	0.978681	0.462	0.978681	0.556	0.087
ProB-I	VRK1	0.729	0.491007	0.458	0.491007	0.611	0.288
ProB-I	DKC1	0.729	0.297856	0.458	0.297856	0.639	0.309
ProB-I	DUT	0.728	1.07517	0.456	1.07517	0.694	0.404
ProB-I	NME1	0.727	0.497483	0.454	0.497483	0.667	0.303
ProB-I	CDK4	0.726	0.477681	0.452	0.477681	0.639	0.27
ProB-I	CHEK1	0.726	0.473638	0.452	0.473638	0.583	0.159
ProB-I	SNRPG	0.725	0.526516	0.45	0.526516	0.833	0.491
ProB-I	HDAC2	0.724	0.651642	0.448	0.651642	0.639	0.319
ProB-I	H2AFV	0.723	0.773721	0.446	0.773721	0.722	0.373
ProB-I	CDCA8	0.72	0.47321	0.44	0.47321	0.528	0.139
ProB-I	ATAD2	0.719	0.595577	0.438	0.595577	0.611	0.309
ProB-I	NEK2	0.719	0.30116	0.438	0.30116	0.556	0.16
ProB-I	BCL7A	0.718	0.919481	0.436	0.919481	0.611	0.126
ProB-I	KIF4A	0.718	0.607183	0.436	0.607183	0.528	0.104
ProB-I	IGHD	0.717	0.712763	0.434	0.712763	0.5	0.041
ProB-I	CACYBP	0.717	0.644038	0.434	0.644038	0.722	0.393
ProB-I	TCP1	0.717	0.520945	0.434	0.520945	0.667	0.357
ProB-I	EBNA1BP2	0.717	0.308394	0.434	0.308394	0.611	0.293
ProB-I	HIST1H2AH	0.717	0.3024	0.434	0.3024	0.528	0.108
ProB-I	MCM3	0.716	0.722906	0.432	0.722906	0.583	0.254
ProB-I	FBL	0.716	0.475667	0.432	0.475667	0.778	0.426
ProB-I	RRP7A	0.716	0.374344	0.432	0.374344	0.583	0.242
ProB-I	MRPL12	0.716	0.344052	0.432	0.344052	0.667	0.324
ProB-I	MRPL37	0.716	0.33658	0.432	0.33658	0.611	0.277
ProB-I	CENPW	0.715	0.758817	0.43	0.758817	0.611	0.266
ProB-I	HSPD1	0.715	0.557107	0.43	0.557107	0.75	0.429
ProB-I	E2F3	0.715	0.309144	0.43	0.309144	0.583	0.264
ProB-I	PA2G4	0.714	0.61805	0.428	0.61805	0.778	0.504
ProB-I	NUDT1	0.714	0.578537	0.428	0.578537	0.611	0.302
ProB-I	YBX3	0.714	0.289959	0.428	0.289959	0.667	0.331
ProB-I	ORC6	0.713	0.426914	0.426	0.426914	0.5	0.115
ProB-I	TBC1D7	0.713	0.394609	0.426	0.394609	0.583	0.263
ProB-I	RFC5	0.712	0.590026	0.424	0.590026	0.556	0.158
ProB-I	CCNB2	0.711	0.680022	0.422	0.680022	0.611	0.265
ProB-I	RPA3	0.711	0.671741	0.422	0.671741	0.694	0.344
ProB-I	BRCA1	0.711	0.465457	0.422	0.465457	0.556	0.16
ProB-I	BUB1	0.711	0.280798	0.422	0.280798	0.528	0.164
ProB-I	DNAJC9	0.71	0.714642	0.42	0.714642	0.611	0.267
ProB-I	SPC24	0.71	0.487794	0.42	0.487794	0.528	0.141
ProB-I	TRIM28	0.709	0.411886	0.418	0.411886	0.556	0.229
ProB-I	MYC	0.709	0.296243	0.418	0.296243	0.556	0.237
ProB-I	HIST1H1E	0.708	0.811142	0.416	0.811142	0.667	0.429
ProB-I	MCM7	0.708	0.791463	0.416	0.791463	0.583	0.25
ProB-I	GTSE1	0.708	0.673614	0.416	0.673614	0.556	0.17
ProB-I	SET	0.707	0.421161	0.414	0.421161	0.833	0.52
ProB-I	MZB1	0.707	0.341903	0.414	0.341903	0.833	0.462
ProB-I	NCAPD3	0.706	0.255046	0.412	0.255046	0.528	0.239
ProB-I	H2AFX	0.705	0.655749	0.41	0.655749	0.583	0.273
ProB-I	PEBP1	0.705	0.558423	0.41	0.558423	0.722	0.409
ProB-I	CDK6	0.704	0.789005	0.408	0.789005	0.556	0.258
ProB-I	MXD3	0.704	0.661701	0.408	0.661701	0.583	0.272
ProB-I	HMMR	0.704	0.488369	0.408	0.488369	0.556	0.189
ProB-I	VBP1	0.704	0.422929	0.408	0.422929	0.667	0.34
ProB-I	DLGAP5	0.703	0.595058	0.406	0.595058	0.583	0.212
ProB-I	PDLIM1	0.703	0.594533	0.406	0.594533	0.556	0.189
ProB-I	CCDC50	0.703	0.543776	0.406	0.543776	0.556	0.221
ProB-I	PSMC3	0.703	0.542761	0.406	0.542761	0.667	0.361
ProB-I	TMSB15A	0.703	0.301425	0.406	0.301425	0.417	0.008
ProB-I	LSM4	0.702	0.651009	0.404	0.651009	0.667	0.353
ProB-I	CCT8	0.702	0.500536	0.404	0.500536	0.75	0.416
ProB-I	NOLC1	0.702	0.46583	0.404	0.46583	0.611	0.314
ProB-I	RPL26L1	0.701	0.267975	0.402	0.267975	0.583	0.253
earlyEry	RPS2	0.927	0.930219	0.854	0.930219	1	0.921
earlyEry	RPLP0	0.901	0.957582	0.802	0.957582	1	0.851
earlyEry	RPS5	0.901	0.835754	0.802	0.835754	1	0.899
earlyEry	EEF1B2	0.876	0.879556	0.752	0.879556	1	0.752
earlyEry	HNRNPA1	0.864	1.00339	0.728	1.00339	0.967	0.778
earlyEry	NPM1	0.85	1.0579	0.7	1.0579	0.934	0.697
earlyEry	RPL7A	0.85	0.73195	0.7	0.73195	1	0.899
earlyEry	HSP90AB1	0.845	1.17672	0.69	1.17672	0.934	0.611
earlyEry	HMGB1	0.845	1.07931	0.69	1.07931	0.984	0.749
earlyEry	STMN1	0.827	1.1466	0.654	1.1466	0.836	0.364
earlyEry	RPSA	0.819	0.661485	0.638	0.661485	0.984	0.861
earlyEry	PRSS57	0.818	1.21258	0.636	1.21258	0.656	0.051
earlyEry	SNRPE	0.795	0.771713	0.59	0.771713	0.902	0.466
earlyEry	YBX1	0.793	0.865628	0.586	0.865628	0.967	0.751
earlyEry	MYB	0.789	0.763714	0.578	0.763714	0.639	0.086
earlyEry	PCLAF	0.787	1.16129	0.574	1.16129	0.705	0.294
earlyEry	AC084033.3	0.785	1.00393	0.57	1.00393	0.689	0.198
earlyEry	TIMM13	0.785	0.702743	0.57	0.702743	0.836	0.384
earlyEry	TUBA1B	0.78	0.805049	0.56	0.805049	0.967	0.629
earlyEry	GAPDH	0.773	0.686353	0.546	0.686353	0.967	0.795
earlyEry	CDK6	0.772	0.939599	0.544	0.939599	0.689	0.257
earlyEry	FBL	0.771	0.688808	0.542	0.688808	0.836	0.425
earlyEry	PA2G4	0.769	0.684162	0.538	0.684162	0.885	0.504
earlyEry	CYTL1	0.768	0.734222	0.536	0.734222	0.574	0.053
earlyEry	NENF	0.768	0.534219	0.536	0.534219	0.689	0.261
earlyEry	SMIM10	0.767	0.456985	0.534	0.456985	0.574	0.073
earlyEry	BZW2	0.766	0.548753	0.532	0.548753	0.672	0.275
earlyEry	C1QBP	0.765	0.873777	0.53	0.873777	0.721	0.337
earlyEry	LDHB	0.765	0.650571	0.53	0.650571	0.902	0.539
earlyEry	TSC22D1	0.763	0.648077	0.526	0.648077	0.623	0.203
earlyEry	CCT2	0.761	0.654666	0.522	0.654666	0.754	0.379
earlyEry	ANKRD28	0.76	0.864104	0.52	0.864104	0.721	0.296
earlyEry	SLC25A5	0.759	0.823594	0.518	0.823594	0.82	0.552
earlyEry	EGFL7	0.759	0.586557	0.518	0.586557	0.557	0.067
earlyEry	HSPD1	0.757	0.909667	0.514	0.909667	0.77	0.429
earlyEry	ALDH1A1	0.754	0.691626	0.508	0.691626	0.607	0.146
earlyEry	IGLL1	0.753	0.787897	0.506	0.787897	0.541	0.042
earlyEry	PEBP1	0.752	0.792722	0.504	0.792722	0.77	0.408
earlyEry	H2AFY	0.752	0.614566	0.504	0.614566	0.82	0.399
earlyEry	PPIA	0.752	0.602436	0.504	0.602436	0.967	0.725
earlyEry	SERBP1	0.751	0.737571	0.502	0.737571	0.82	0.523
earlyEry	ATP5F1A	0.749	0.651112	0.498	0.651112	0.852	0.484
earlyEry	HMGA1	0.748	1.00636	0.496	1.00636	0.689	0.336
earlyEry	CDK4	0.748	0.724338	0.496	0.724338	0.639	0.269
earlyEry	FKBP4	0.748	0.576612	0.496	0.576612	0.639	0.269
earlyEry	RPL4	0.748	0.483758	0.496	0.483758	0.984	0.855
earlyEry	STOML2	0.745	0.629718	0.49	0.629718	0.705	0.343
earlyEry	RPL22L1	0.744	0.931336	0.488	0.931336	0.705	0.386
earlyEry	LSM4	0.744	0.554166	0.488	0.554166	0.77	0.353
earlyEry	H2AFZ	0.743	0.774338	0.486	0.774338	0.803	0.53
earlyEry	HMGN2	0.742	0.667508	0.484	0.667508	0.918	0.626
earlyEry	CCT8	0.742	0.576601	0.484	0.576601	0.787	0.415
earlyEry	SLC25A3	0.742	0.544251	0.484	0.544251	0.885	0.533
earlyEry	EIF5A	0.741	0.923485	0.482	0.923485	0.738	0.318
earlyEry	C19orf48	0.741	0.544473	0.482	0.544473	0.623	0.239
earlyEry	YWHAE	0.74	0.616326	0.48	0.616326	0.787	0.405
earlyEry	GGCT	0.74	0.433744	0.48	0.433744	0.672	0.278
earlyEry	YBX3	0.738	0.540768	0.476	0.540768	0.721	0.331
earlyEry	NCL	0.736	0.763163	0.472	0.763163	0.852	0.632
earlyEry	DAZAP1	0.735	0.366857	0.47	0.366857	0.656	0.286
earlyEry	MCM3	0.734	0.590774	0.468	0.590774	0.607	0.253
earlyEry	SLC40A1	0.734	0.480654	0.468	0.480654	0.623	0.244
earlyEry	PPA2	0.733	0.47531	0.466	0.47531	0.656	0.303
earlyEry	DNPH1	0.733	0.396551	0.466	0.396551	0.672	0.33
earlyEry	H2AFV	0.732	0.606926	0.464	0.606926	0.738	0.373
earlyEry	NPM3	0.732	0.493991	0.464	0.493991	0.639	0.288
earlyEry	NME4	0.731	0.851965	0.462	0.851965	0.656	0.34
earlyEry	TXN	0.731	0.562497	0.462	0.562497	0.869	0.539
earlyEry	BCL11A	0.731	0.51163	0.462	0.51163	0.607	0.169
earlyEry	IMPDH2	0.73	0.731056	0.46	0.731056	0.689	0.348
earlyEry	ANP32B	0.73	0.587652	0.46	0.587652	0.852	0.538
earlyEry	AHCY	0.73	0.490041	0.46	0.490041	0.59	0.268
earlyEry	SOX4	0.728	0.978853	0.456	0.978853	0.574	0.152
earlyEry	NUCKS1	0.728	0.571171	0.456	0.571171	0.836	0.455
earlyEry	CCT6A	0.728	0.561363	0.456	0.561363	0.738	0.38
earlyEry	TRIM28	0.728	0.377033	0.456	0.377033	0.574	0.229
earlyEry	HNRNPAB	0.727	0.684175	0.454	0.684175	0.689	0.364
earlyEry	CMSS1	0.727	0.418353	0.454	0.418353	0.639	0.278
earlyEry	SET	0.726	0.652595	0.452	0.652595	0.852	0.519
earlyEry	CNRIP1	0.726	0.61936	0.452	0.61936	0.541	0.101
earlyEry	TYMS	0.726	0.599528	0.452	0.599528	0.623	0.239
earlyEry	ATP5MC1	0.726	0.597111	0.452	0.597111	0.77	0.401
earlyEry	NHP2	0.725	0.537731	0.45	0.537731	0.738	0.375
earlyEry	HSPB1	0.725	0.478428	0.45	0.478428	0.77	0.345
earlyEry	TOMM40	0.725	0.436917	0.45	0.436917	0.656	0.312
earlyEry	TXN2	0.725	0.433809	0.45	0.433809	0.705	0.323
earlyEry	DCTPP1	0.725	0.331114	0.45	0.331114	0.607	0.237
earlyEry	HELLS	0.724	0.318763	0.448	0.318763	0.607	0.306
earlyEry	SRM	0.722	0.491833	0.444	0.491833	0.689	0.347
earlyEry	ILF2	0.722	0.462931	0.444	0.462931	0.721	0.32
earlyEry	ATP5IF1	0.721	0.564536	0.442	0.564536	0.803	0.509
earlyEry	MCM5	0.721	0.430674	0.442	0.430674	0.59	0.255
earlyEry	HSPE1	0.72	0.510052	0.44	0.510052	0.787	0.409
earlyEry	TUBB	0.719	0.611823	0.438	0.611823	0.82	0.514
earlyEry	MPC2	0.719	0.596516	0.438	0.596516	0.689	0.355
earlyEry	MRPL12	0.719	0.464509	0.438	0.464509	0.672	0.324
earlyEry	DTYMK	0.719	0.423451	0.438	0.423451	0.607	0.264
earlyEry	MCM7	0.718	0.360063	0.436	0.360063	0.59	0.25
earlyEry	USP14	0.718	0.330667	0.436	0.330667	0.672	0.325
earlyEry	CCT5	0.717	0.59547	0.434	0.59547	0.672	0.348
earlyEry	HEBP1	0.717	0.578256	0.434	0.578256	0.59	0.248
earlyEry	TUFM	0.716	0.492981	0.432	0.492981	0.787	0.417
earlyEry	PPM1G	0.716	0.402499	0.432	0.402499	0.721	0.374
earlyEry	ENOSF1	0.716	0.329818	0.432	0.329818	0.557	0.222
earlyEry	HSP90AA1	0.715	0.610278	0.43	0.610278	0.885	0.695
earlyEry	ATP5MC3	0.715	0.48081	0.43	0.48081	0.82	0.508
earlyEry	PAICS	0.714	0.612685	0.428	0.612685	0.607	0.272
earlyEry	NFIA	0.714	0.534403	0.428	0.534403	0.59	0.246
earlyEry	MYC	0.713	0.877643	0.426	0.877643	0.607	0.237
earlyEry	SNRPD1	0.713	0.713248	0.426	0.713248	0.705	0.407
earlyEry	HMGN1	0.711	0.717557	0.422	0.717557	0.787	0.541
earlyEry	BEX3	0.711	0.505779	0.422	0.505779	0.557	0.205
earlyEry	MRPL4	0.711	0.443101	0.422	0.443101	0.639	0.319
earlyEry	POLD2	0.711	0.338736	0.422	0.338736	0.557	0.236
earlyEry	SSRP1	0.71	0.556202	0.42	0.556202	0.639	0.316
earlyEry	NPW	0.71	0.432568	0.42	0.432568	0.492	0.059
earlyEry	CDC42BPA	0.71	0.397426	0.42	0.397426	0.475	0.083
earlyEry	TMEM14C	0.709	0.751783	0.418	0.751783	0.672	0.307
earlyEry	AMD1	0.709	0.466003	0.418	0.466003	0.705	0.39
earlyEry	VDAC3	0.709	0.428742	0.418	0.428742	0.705	0.33
earlyEry	TPRKB	0.709	0.325705	0.418	0.325705	0.656	0.315
earlyEry	RIF1	0.709	0.324333	0.418	0.324333	0.607	0.289
earlyEry	AKR1C3	0.708	0.585931	0.416	0.585931	0.541	0.139
earlyEry	CDCA7	0.708	0.466075	0.416	0.466075	0.541	0.173
earlyEry	MGST2	0.708	0.457288	0.416	0.457288	0.574	0.228
earlyEry	KCNH2	0.707	0.476073	0.414	0.476073	0.492	0.105
earlyEry	MRPL37	0.707	0.457639	0.414	0.457639	0.607	0.276
earlyEry	CCT4	0.707	0.428961	0.414	0.428961	0.77	0.401
earlyEry	RHOBTB3	0.707	0.407206	0.414	0.407206	0.525	0.221
earlyEry	HDAC2	0.706	0.435653	0.412	0.435653	0.656	0.319
earlyEry	ADSL	0.706	0.34589	0.412	0.34589	0.59	0.262
earlyEry	TTLL12	0.705	0.259073	0.41	0.259073	0.574	0.259
earlyEry	RAN	0.704	0.662518	0.408	0.662518	0.77	0.535
earlyEry	SLC39A3	0.703	0.533203	0.406	0.533203	0.607	0.311
earlyEry	PPA1	0.703	0.431744	0.406	0.431744	0.721	0.386
earlyEry	PSMG1	0.703	0.427617	0.406	0.427617	0.574	0.264
earlyEry	METAP2	0.702	0.550494	0.404	0.550494	0.721	0.395
earlyEry	ODC1	0.702	0.492023	0.404	0.492023	0.623	0.321
earlyEry	GINS2	0.702	0.380937	0.404	0.380937	0.475	0.172
earlyEry	CENPU	0.702	0.349752	0.404	0.349752	0.492	0.137
earlyEry	LRRC59	0.702	0.329308	0.404	0.329308	0.59	0.289
earlyEry	EIF4EBP1	0.701	0.54406	0.402	0.54406	0.623	0.301
earlyEry	COX5A	0.701	0.522411	0.402	0.522411	0.754	0.455
earlyEry	CYC1	0.701	0.398586	0.402	0.398586	0.705	0.363
earlyEry	TUBA1C	0.701	0.327422	0.402	0.327422	0.59	0.294
earlyEry	GAR1	0.701	0.310322	0.402	0.310322	0.574	0.275
earlyEry	SLBP	0.701	0.252425	0.402	0.252425	0.656	0.348
GMP	MPO	0.768	3.36992	0.536	3.36992	0.6	0.213
GMP	HMGN2	0.759	1.14424	0.518	1.14424	0.8	0.626
GMP	AZU1	0.757	3.13511	0.514	3.13511	0.582	0.237
GMP	PRSS57	0.745	1.58024	0.49	1.58024	0.509	0.051
GMP	RPS2	0.741	0.643806	0.482	0.643806	1	0.921
GMP	PCLAF	0.74	1.20267	0.48	1.20267	0.636	0.294
GMP	IGLL1	0.737	1.58854	0.474	1.58854	0.491	0.042
GMP	CTSG	0.736	2.99064	0.472	2.99064	0.527	0.173
GMP	CLEC11A	0.735	1.31697	0.47	1.31697	0.509	0.171
GMP	STMN1	0.721	1.22357	0.442	1.22357	0.636	0.365
GMP	RPS5	0.721	0.522672	0.442	0.522672	0.945	0.899
GMP	RAB32	0.72	0.76538	0.44	0.76538	0.509	0.105
GMP	ELANE	0.704	3.57915	0.408	3.57915	0.527	0.258
GMP	NPM1	0.701	0.593309	0.402	0.593309	0.818	0.697
ProB-II	CD79B	0.812	2.35473	0.624	2.35473	0.74	0.274
ProB-II	IGHM	0.77	1.56852	0.54	1.56852	0.8	0.576
ProB-II	CD74	0.76	0.954145	0.52	0.954145	0.92	0.753
ProB-II	VPREB3	0.739	2.43499	0.478	2.43499	0.54	0.064
ProB-II	HLA-DRA	0.724	1.24489	0.448	1.24489	0.8	0.567
ProB-II	MS4A1	0.72	1.94145	0.44	1.94145	0.54	0.187
ProB-II	CD79A	0.71	2.01583	0.42	2.01583	0.62	0.293
ProB-II	TCL1A	0.706	2.41101	0.412	2.41101	0.48	0.016
