# Supplementary material for: Malignant clonal evolution drives multiple myeloma cellular ecological diversity and microenvironment reprogramming
Source: Mol Cancer. 2022 Sep 22;21:182. doi: 10.1186/s12943-022-01648-z (PMC9492468; doi:10.1186/s12943-022-01648-z)
Supplement: Supplementary file 11 — Additional file 11: Supplementary Table 6. Characterization of specific marker genes for type I and type IX malignant progenitors. [file 12943_2022_1648_MOESM11_ESM.xlsx]

## Sheet: Sheet1
Cluster	Marker	myAUC	avg_diff	power	avg_logFC	pct.1	pct.2
I	BLVRB	0.915	2.18802	0.83	2.18802	0.936	0.445
I	SNCA	0.911	1.59219	0.822	1.59219	0.884	0.325
I	FECH	0.908	1.12239	0.816	1.12239	0.874	0.348
I	HBD	0.906	3.55558	0.812	3.55558	0.926	0.609
I	HBB	0.905	4.52767	0.81	4.52767	0.995	0.82
I	CAT	0.897	1.07147	0.794	1.07147	0.886	0.315
I	AHSP	0.889	3.25586	0.778	3.25586	0.881	0.427
I	HBA1	0.888	4.22378	0.776	4.22378	0.995	0.746
I	GYPC	0.867	1.20051	0.734	1.20051	0.969	0.74
I	BNIP3L	0.861	1.1687	0.722	1.1687	0.843	0.317
I	CA1	0.857	3.2847	0.714	3.2847	0.852	0.478
I	SLC25A37	0.856	1.84223	0.712	1.84223	0.834	0.354
I	ALAS2	0.85	2.16991	0.7	2.16991	0.821	0.355
I	HBA2	0.843	4.11701	0.686	4.11701	0.976	0.787
I	KLF1	0.84	1.07819	0.68	1.07819	0.757	0.226
I	CA2	0.838	2.1667	0.676	2.1667	0.771	0.233
I	EIF1AY	0.838	1.22768	0.676	1.22768	0.869	0.533
I	HBM	0.837	3.31893	0.674	3.31893	0.866	0.516
I	GYPA	0.837	2.08855	0.674	2.08855	0.812	0.391
I	SLC25A39	0.833	1.10444	0.666	1.10444	0.919	0.638
I	HEMGN	0.823	1.69541	0.646	1.69541	0.776	0.38
I	UROD	0.823	1.26169	0.646	1.26169	0.795	0.358
I	PRDX2	0.811	1.85224	0.622	1.85224	0.953	0.85
I	SLC4A1	0.806	1.58002	0.612	1.58002	0.779	0.371
I	GYPB	0.801	1.42977	0.602	1.42977	0.736	0.296
I	HMBS	0.784	1.32038	0.568	1.32038	0.772	0.452
I	MGST3	0.721	1.01043	0.442	1.01043	0.786	0.586
I	PCLAF	0.719	1.22871	0.438	1.22871	0.684	0.466
I	HMGB2	0.711	1.17291	0.422	1.17291	0.798	0.73
IX	HIST1H4C	0.964	2.48031	0.928	2.48031	0.998	0.74
IX	HIST1H1E	0.953	1.6576	0.906	1.6576	0.987	0.601
IX	HIST2H2AC	0.943	1.40607	0.886	1.40607	0.971	0.446
IX	MKI67	0.931	1.28239	0.862	1.28239	0.987	0.491
IX	HIST1H1D	0.926	1.46212	0.852	1.46212	0.962	0.58
IX	STMN1	0.926	1.28239	0.852	1.28239	0.995	0.553
IX	TUBA1B	0.924	1.29249	0.848	1.29249	1	0.861
IX	CKS1B	0.924	1.19075	0.848	1.19075	0.994	0.539
IX	TUBB	0.923	1.22788	0.846	1.22788	0.998	0.773
IX	TOP2A	0.917	1.05696	0.834	1.05696	0.968	0.455
IX	HIST1H1C	0.91	1.25222	0.82	1.25222	0.985	0.646
IX	CENPF	0.904	1.01609	0.808	1.01609	0.979	0.516
IX	HMGB2	0.895	1.027	0.79	1.027	0.994	0.702
