# Supplementary material for: Malignant clonal evolution drives multiple myeloma cellular ecological diversity and microenvironment reprogramming
Source: Mol Cancer. 2022 Sep 22;21:182. doi: 10.1186/s12943-022-01648-z (PMC9492468; doi:10.1186/s12943-022-01648-z)
Supplement: Supplementary file 12 — Additional file 12: Supplementary Table 7. Relative abundance estimation and typing of type I and IX malignant progenitors in a large clinical cohort. [file 12943_2022_1648_MOESM12_ESM.xlsx]

## Sheet: Sheet1
Sample	I	IX	Score	Origin advantage	Phenotyping
NDMM8_C09	31.4787	9.97929	21.4994	I	DP
MM33_CD138N	26.8936	7.95137	18.9422	I	DP
MM34_CD138N	23.5326	4.78066	18.752	I	DP
MM25_CD138N	23.6251	5.48485	18.1402	I	DP
MM38_CD138N	24.8248	6.94151	17.8833	I	DP
MM02_61	21.0016	3.87006	17.1315	I	DP
P1692-01-BS7563-U133Plus-2.cel	21.26	4.83369	16.4263	I	DP
MM30_CD138N	22.1046	6.19377	15.9109	I	DP
MM28_CD138N	20.5243	4.81984	15.7045	I	DP
GSM1686644	17.5095	3.36121	14.1483	I	DP
GSM1686664	20.1754	6.26515	13.9102	I	DP
GSM771819	15.368	1.66688	13.7011	I	DP
GSM592643	13.2123	-0.0372218	13.2495	I	I
P1432-06-E851-U133Plus-2.cel	11.7763	-1.16886	12.9452	I	I
2268_1_BM_CD138pos	16.3943	3.73991	12.6544	I	DP
GSM341972	15.0311	2.98838	12.0428	I	DP
GSM493966	15.4022	3.37359	12.0286	I	DP
GSM772393	11.7347	-0.23663	11.9713	I	I
P1503-03-F102-U133Plus-2.cel	12.0104	0.143516	11.8669	I	DP
2836_1_BM_CD138pos	12.8719	1.22275	11.6491	I	DP
1893_1_BM_CD138pos	12.1784	0.606583	11.5718	I	DP
1374_1_BM_CD138pos	13.4653	1.99725	11.4681	I	DP
GPL96_GSM246589	8.78883	-2.37389	11.1627	I	I
GSM494000	11.7878	0.631923	11.1559	I	DP
2444_1_BM_CD138pos	12.3012	1.34953	10.9517	I	DP
GSM2205366	16.5179	5.69834	10.8196	I	DP
P1432-01-E634-U133Plus-2.cel	7.69096	-3.12633	10.8173	I	I
S583.CEL	9.49015	-1.05798	10.5481	I	I
2011_2_BM_CD138pos	12.1501	1.75176	10.3983	I	DP
GPL96_GSM246531	10.6412	0.257785	10.3834	I	DP
GSM493978	12.2244	2.20658	10.0178	I	DP
S423.CEL	9.91389	0.0169136	9.89698	I	DP
GSM771635	10.4954	0.690252	9.80519	I	DP
GSM148936	11.8595	2.05504	9.80444	I	DP
GSM1686668	10.6193	0.884221	9.73506	I	DP
2452_1_BM_CD138pos	11.2884	1.86558	9.4228	I	DP
GSM2205207	14.3626	4.9775	9.3851	I	DP
GSM2205228	14.1067	4.78103	9.3257	I	DP
GSM95785	6.67809	-2.41544	9.09352	I	I
GSM392804	14.3108	5.22302	9.08777	I	DP
2384_1_BM_CD138pos	11.2565	2.25533	9.00119	I	DP
GSM592588	6.52017	-2.4462	8.96636	I	I
GSM392804	14.1605	5.2686	8.89188	I	DP
GSM95748	6.26216	-2.58131	8.84347	I	I
P1323-01-E099-U133Plus-2.cel	6.4821	-2.32284	8.80494	I	I
GSM592550	6.1185	-2.61816	8.73665	I	I
MM17_CD138N	11.4068	2.75961	8.64719	I	DP
GSM772362	6.04908	-2.53779	8.58687	I	I
GSM493968	10.2813	1.75875	8.52252	I	DP
GSM867135	6.83632	-1.57903	8.41535	I	I
1284_1_BM_CD138pos	6.14771	-2.25391	8.40161	I	I
GSM2205193	10.1197	1.84642	8.27328	I	DP
GSM2204862	12.0757	3.86721	8.20844	I	DP
GSM494043	12.0864	3.94912	8.13726	I	DP
2068_1_BM_CD138pos	7.18634	-0.91886	8.1052	I	I
1584_1_BM_CD138pos	7.24851	-0.845976	8.09449	I	I
2273_1_BM_CD138pos	9.97023	1.87774	8.09249	I	DP
GPL96_GSM246564	10.8969	2.82243	8.07447	I	DP
GSM2204951	11.3043	3.28346	8.02082	I	DP
2635_1_BM_CD138pos	8.61995	0.619075	8.00087	I	DP
MM16_CD138N	12.3125	4.31232	8.00015	I	DP
1024_2_BM_CD138pos	5.55603	-2.37278	7.92881	I	I
S175.CEL	7.78799	-0.115548	7.90354	I	I
GSM2204976	2.98562	-4.78262	7.76824	I	I
S263.CEL	6.07723	-1.60587	7.6831	I	I
2468_1_BM_CD138pos	8.54261	0.876112	7.66649	I	DP
P1305-02-E153-U133Plus-2.cel	8.20147	0.563624	7.63785	I	DP
2143_1_BM_CD138pos	7.12333	-0.388499	7.51183	I	I
GSM493980	9.69861	2.19463	7.50397	I	DP
GSM392887	11.5682	4.08238	7.48577	I	DP
GPL96_GSM246523	7.0363	-0.397235	7.43354	I	I
2224_1_BM_CD138pos	7.89236	0.521935	7.37042	I	DP
GSM392887	11.4999	4.14741	7.35248	I	DP
GSM494208	6.53224	-0.664516	7.19676	I	I
2413_1_BM_CD138pos	6.61496	-0.555175	7.17013	I	I
2215_1_BM_CD138pos	5.26944	-1.89935	7.16878	I	I
GSM2205230	8.19857	1.074	7.12457	I	DP
GSM95772	7.12275	-0.00129837	7.12405	I	I
GSM772333	5.10899	-2.00691	7.11589	I	I
GSM771467	6.4743	-0.619479	7.09378	I	I
2080_1_BM_CD138pos	4.06488	-3.02049	7.08537	I	I
GPL96_GSM246673	0.0746538	-6.99469	7.06934	I	I
2622_1_BM_CD138pos	7.21436	0.154513	7.05984	I	DP
2197_1_BM_CD138pos	5.03872	-2.01063	7.04935	I	I
GSM592575	6.97121	-0.0281579	6.99937	I	I
GSM2054182	8.92911	2.00189	6.92722	I	DP
GPL96_GSM246619	7.17575	0.277773	6.89797	I	DP
2300_1_BM_CD138pos	10.0033	3.16652	6.83676	I	DP
GPL4819_GSM162410	8.54387	1.75191	6.79196	I	DP
GSM2204939	7.99991	1.22996	6.76995	I	DP
GSM2205201	7.5043	0.817331	6.68697	I	DP
P1055-03-D246-U133Plus-2.cel	5.23475	-1.42598	6.66074	I	I
P1225-01-D807-U133Plus-2.cel	5.51735	-1.12297	6.64031	I	I
GSM95765	6.01557	-0.595239	6.61081	I	I
GPL96_GSM246554	8.83468	2.22553	6.60914	I	DP
2613_2_BM_CD138pos	10.2207	3.66435	6.5563	I	DP
2638_1_BM_CD138pos	4.51722	-2.02964	6.54686	I	I
GPL96_GSM246736	9.79801	3.29528	6.50273	I	DP
GSM592567	5.87544	-0.619576	6.49501	I	I
2728_1_BM_CD138pos	4.95829	-1.52414	6.48243	I	I
GPL96_GSM246690	6.22715	-0.238744	6.4659	I	I
MM02_5	12.3788	5.91353	6.46531	I	DP
S06.CEL	6.80683	0.343527	6.46331	I	DP
GSM95745	5.85597	-0.595833	6.45181	I	I
GSM2204858	7.52465	1.0908	6.43385	I	DP
GSM2204927	4.72341	-1.70722	6.43063	I	I
1775_1_BM_CD138pos	2.01464	-4.39609	6.41072	I	I
GSM2204958	4.57519	-1.82084	6.39604	I	I
1654_1_BM_CD138pos	6.0165	-0.377618	6.39412	I	I
GPL4819_GSM162459	5.59306	-0.790618	6.38367	I	I
P1316-00-D934-U133Plus-2.cel	4.72953	-1.64929	6.37881	I	I
P1305-01-E053-U133Plus-2.cel	5.59005	-0.765495	6.35554	I	I
GSM592547	5.72944	-0.624018	6.35346	I	I
GSM95736	6.0501	-0.302102	6.3522	I	I
GSM51035	5.80305	-0.545795	6.34885	I	I
NDMM8_C80	4.86567	-1.47626	6.34193	I	I
GPL96_GSM246687	6.64033	0.299776	6.34055	I	DP
GSM149013	6.20925	-0.12234	6.33159	I	I
GSM2054177	5.43609	-0.885899	6.32199	I	I
1978_2_BM_CD138pos	7.07566	0.766058	6.3096	I	DP
GSM772112	5.03383	-1.22757	6.2614	I	I
GSM2204931	8.95377	2.70194	6.25182	I	DP
GSM147620	6.5411	0.298607	6.2425	I	DP
P1225-02-D811-U133Plus-2.cel	5.77508	-0.464301	6.23938	I	I
GSM592537	5.90302	-0.327682	6.2307	I	I
GSM95722	5.04664	-1.16986	6.21649	I	I
1284_2_BM_CD138pos	6.77078	0.554632	6.21615	I	DP
GSM592500	5.64854	-0.562432	6.21097	I	I
2367_1_BM_CD138pos	7.30487	1.13902	6.16585	I	DP
GSM147069	6.52126	0.387342	6.13392	I	DP
GSM494168	5.26138	-0.867402	6.12878	I	I
GSM592521	4.91688	-1.19651	6.11339	I	I
S223.CEL	1.90568	-4.19583	6.10152	I	I
GPL96_GSM246665	2.25641	-3.8375	6.09391	I	I
1824_1_BM_CD138pos	8.66687	2.61968	6.04719	I	DP
GSM95735	4.42856	-1.6143	6.04286	I	I
GSM2205324	8.13225	2.09768	6.03457	I	DP
1407_1_BM_CD138pos	5.75418	-0.275107	6.02928	I	I
2225_1_BM_CD138pos	10.0018	4.00665	5.99515	I	DP
GSM2205072	7.50982	1.52492	5.98489	I	DP
GSM494153	5.47139	-0.51247	5.98386	I	I
MM02_CD138N	10.5618	4.59652	5.96526	I	DP
GSM95657	5.58431	-0.377217	5.96152	I	I
2580_1_BM_CD138pos	5.50866	-0.45214	5.9608	I	I
GSM592536	4.3132	-1.64632	5.95952	I	I
2257_1_BM_CD138pos	7.23714	1.29647	5.94067	I	DP
1314_1_BM_CD138pos	1.80326	-4.09379	5.89705	I	I
GSM148934	3.02039	-2.87228	5.89267	I	I
GSM2205306	8.29246	2.4025	5.88996	I	DP
2782_1_BM_CD138pos	3.70187	-2.17534	5.87721	I	I
2368_1_BM_CD138pos	7.90065	2.02892	5.87173	I	DP
GPL96_GSM246746	10.7147	4.84711	5.86763	I	DP
GSM592448	5.46239	-0.401016	5.86341	I	I
1452_1_BM_CD138pos	3.77363	-2.06509	5.83872	I	I
P1354-03-E327-U133Plus-2.cel	5.33324	-0.486177	5.81942	I	I
2518_1_BM_CD138pos	4.25396	-1.56193	5.81589	I	I
2606_1_BM_CD138pos	6.19973	0.384884	5.81485	I	DP
GPL97_GSM246853	6.7558	0.949081	5.80672	I	DP
GSM538450	4.53377	-1.26882	5.80258	I	I
GPL4819_GSM162408	4.91796	-0.860065	5.77802	I	I
GSM772101	4.88026	-0.889298	5.76956	I	I
GPL96_GSM246713	7.57479	1.84253	5.73227	I	DP
GSM493959	4.44118	-1.27965	5.72084	I	I
GPL97_GSM246795	6.45952	0.752462	5.70706	I	DP
GSM494149	3.9271	-1.77151	5.6986	I	I
GPL97_GSM247000	5.69922	0.00691923	5.6923	I	DP
1080_1_BM_CD138pos	3.50166	-2.18773	5.6894	I	I
1793_1_BM_CD138pos	2.03432	-3.65229	5.68661	I	I
1256_2_BM_CD138pos	0.852336	-4.83159	5.68393	I	I
GPL96_GSM246553	6.97531	1.2932	5.6821	I	DP
GPL97_GSM246828	5.17601	-0.48974	5.66575	I	I
1470_1_BM_CD138pos	4.0748	-1.58448	5.65928	I	I
GSM2205209	8.18431	2.52593	5.65838	I	DP
2526_1_BM_CD138pos	4.71816	-0.924775	5.64293	I	I
2195_1_BM_CD138pos	7.17401	1.53167	5.64234	I	DP
GSM95769	5.04882	-0.542295	5.59112	I	I
GSM95766	3.01432	-2.57337	5.58769	I	I
1738_1_BM_CD138pos	9.03901	3.46401	5.57499	I	DP
1185_1_BM_CD138pos	5.14773	-0.42021	5.56794	I	I
GSM341931	6.46414	0.897121	5.56702	I	DP
GSM149068	4.63846	-0.926965	5.56543	I	I
GSM771553	6.81154	1.26693	5.5446	I	DP
2362_1_BM_CD138pos	5.18556	-0.358799	5.54436	I	I
GSM592568	2.91004	-2.60929	5.51933	I	I
GSM1685595	3.98631	-1.5239	5.51021	I	I
1244_1_BM_CD138pos	3.36192	-2.14253	5.50445	I	I
GPL4819_GSM162498	4.34157	-1.15109	5.49266	I	I
GSM50990	5.09803	-0.389334	5.48737	I	I
2087_2_BM_CD138pos	5.21325	-0.272913	5.48616	I	I
GSM592571	4.91595	-0.567553	5.48351	I	I
GSM493974	6.8636	1.39769	5.46591	I	DP
GSM149041	2.74497	-2.7134	5.45837	I	I
2293_1_BM_CD138pos	6.01194	0.58894	5.423	I	DP
GSM341958	5.67506	0.277468	5.39759	I	DP
1537_1_BM_CD138pos	3.66564	-1.72018	5.38583	I	I
GSM592395	4.96344	-0.417046	5.38049	I	I
GSM771725	4.94091	-0.427997	5.3689	I	I
GPL96_GSM246538	6.00418	0.636226	5.36796	I	DP
GPL96_GSM246723	9.00303	3.63968	5.36335	I	DP
GPL4819_GSM162378	6.82889	1.47394	5.35495	I	DP
GSM149064	5.26409	-0.0625231	5.32662	I	I
GSM95738	5.82716	0.503446	5.32371	I	DP
1511_1_BM_CD138pos	2.12782	-3.17853	5.30634	I	I
GSM2205382	4.44777	-0.84516	5.29293	I	I
GSM51062	2.91568	-2.33711	5.25279	I	I
2017_2_BM_CD138pos	8.00989	2.7607	5.24919	I	DP
2026_1_BM_CD138pos	1.03225	-4.19761	5.22985	I	I
GSM592539	5.68867	0.480042	5.20863	I	DP
GPL96_GSM246611	9.63597	4.43651	5.19946	I	DP
GPL4819_GSM162415	6.28722	1.09857	5.18865	I	DP
GSM592674	2.81375	-2.36692	5.18067	I	I
GSM719130	1.63144	-3.53277	5.16421	I	I
GPL96_GSM246747	8.31469	3.15625	5.15844	I	DP
GSM2205380	6.0614	0.907708	5.15369	I	DP
1032_1_BM_CD138pos	6.54902	1.40091	5.14812	I	DP
GSM2205321	5.75747	0.614476	5.143	I	DP
GPL4819_GSM162417	4.60804	-0.531945	5.13998	I	I
GSM1686630	7.19739	2.07683	5.12056	I	DP
1223_2_BM_CD138pos	6.89506	1.8104	5.08466	I	DP
GPL4819_GSM162330	5.36387	0.280445	5.08343	I	DP
GSM494092	1.8017	-3.28114	5.08284	I	I
GSM2205457	9.11516	4.03591	5.07925	I	DP
P1448-01-E561-U133Plus-2.cel	3.98878	-1.08558	5.07437	I	I
GSM2205373	4.41689	-0.656811	5.0737	I	I
GSM2205289	8.99413	3.93563	5.0585	I	DP
GPL4819_GSM162434	3.80228	-1.23654	5.03882	I	I
1838_3_BM_CD138pos	4.50397	-0.527478	5.03145	I	I
GPL96_GSM246772	5.55333	0.527726	5.02561	I	DP
1510_1_BM_CD138pos	2.0837	-2.94122	5.02492	I	I
GPL96_GSM246744	7.80661	2.78849	5.01811	I	DP
GPL4819_GSM162308	3.35746	-1.64586	5.00333	I	I
GSM1686636	5.41379	0.412205	5.00159	I	DP
GSM1685588	1.77215	-3.22805	5.00019	I	I
1235_2_BM_CD138pos	5.91348	0.913732	4.99975	I	DP
2543_1_BM_CD138pos	4.34423	-0.627815	4.97205	I	I
GSM392936	4.80892	-0.15573	4.96465	I	I
GSM771468	4.13178	-0.824951	4.95674	I	I
1112_3_BM_CD138pos	4.92188	-0.0344418	4.95632	I	I
GSM392936	4.87109	-0.0616237	4.93271	I	I
GSM771525	4.30883	-0.620267	4.9291	I	I
P1580-01-E714-U133Plus-2.cel	3.25331	-1.67128	4.92459	I	I
GSM51333	3.92437	-0.98911	4.91348	I	I
GSM494087	6.11677	1.20957	4.90721	I	DP
GSM592659	6.56748	1.66375	4.90373	I	DP
1513_1_BM_CD138pos	5.47905	0.582064	4.89699	I	DP
GSM147624	3.4107	-1.47754	4.88824	I	I
RRMM2_C23	3.16642	-1.72028	4.88671	I	I
GPL96_GSM246533	0.234573	-4.64776	4.88233	I	I
1944_1_BM_CD138pos	1.73844	-3.14373	4.88217	I	I
GSM494078	3.32953	-1.5525	4.88203	I	I
GSM2205210	2.85209	-2.02434	4.87642	I	I
GSM1686675	5.7416	0.869062	4.87254	I	DP
GPL4819_GSM162318	5.45509	0.583073	4.87202	I	DP
GSM148985	3.6201	-1.24505	4.86515	I	I
1921_1_BM_CD138pos	1.75137	-3.10753	4.8589	I	I
GSM147073	3.44493	-1.40362	4.84855	I	I
GSM392943	3.08972	-1.75675	4.84647	I	I
P1016-05-E498-U133Plus-2.cel	3.88384	-0.958036	4.84188	I	I
GSM392943	3.18831	-1.64316	4.83147	I	I
GSM592941	3.81284	-1.01833	4.83117	I	I
GSM494067	6.82009	2.00665	4.81344	I	DP
GSM2204881	5.65239	0.840355	4.81203	I	DP
GSM771576	5.03235	0.233733	4.79861	I	DP
GSM2205161	6.9231	2.12693	4.79617	I	DP
GPL4819_GSM162405	4.94068	0.145734	4.79495	I	DP
SMM0_C79	5.16151	0.367896	4.79361	I	DP
GSM494063	4.39194	-0.383197	4.77514	I	I
GPL96_GSM246537	7.99979	3.23601	4.76378	I	DP
GSM494271	4.15302	-0.61071	4.76373	I	I
GSM771450	6.70277	1.95469	4.74808	I	DP
GSM771700	4.83451	0.110583	4.72393	I	DP
GSM147558	6.2776	1.56393	4.71366	I	DP
GSM772370	4.0138	-0.696175	4.70998	I	I
GSM147007	6.26478	1.56567	4.69912	I	DP
GSM2205146	3.91738	-0.777743	4.69512	I	I
GSM772349	3.25089	-1.4403	4.69119	I	I
GPL96_GSM246724	7.89601	3.20809	4.68792	I	DP
GSM212222	1.22809	-3.45922	4.68731	I	I
GSM772331	4.25843	-0.425712	4.68414	I	I
2013_1_BM_CD138pos	3.74462	-0.933972	4.67859	I	I
1941_1_BM_CD138pos	1.29487	-3.37568	4.67056	I	I
GSM2205173	6.6279	1.96382	4.66408	I	DP
2478_1_BM_CD138pos	3.93291	-0.729728	4.66264	I	I
GPL96_GSM246737	6.01911	1.35658	4.66253	I	DP
GSM341994	2.53972	-2.11817	4.65789	I	I
1985_1_BM_CD138pos	2.16612	-2.48633	4.65245	I	I
2016_1_BM_CD138pos	1.8609	-2.77859	4.63948	I	I
2848_1_BM_CD138pos	2.30576	-2.32738	4.63314	I	I
GSM2205094	5.11981	0.490999	4.62881	I	DP
GSM2205040	4.59108	-0.0355742	4.62665	I	I
1790_2_BM_CD138pos	6.63671	2.01543	4.62129	I	DP
2399_1_BM_CD138pos	1.06474	-3.55646	4.6212	I	I
GSM95797	4.34994	-0.261559	4.6115	I	I
GPL96_GSM246771	2.60947	-2.00114	4.61061	I	I
GSM393009	5.49266	0.890429	4.60223	I	DP
GSM2205035	8.4881	3.89711	4.591	I	DP
GPL4819_GSM162314	7.256	2.67278	4.58321	I	DP
GPL96_GSM246643	7.35488	2.7718	4.58307	I	DP
GSM771907	0.230764	-4.34906	4.57982	I	I
2488_1_BM_CD138pos	4.88966	0.311492	4.57817	I	DP
2291_1_BM_CD138pos	3.30235	-1.26881	4.57116	I	I
2141_1_BM_CD138pos	2.78767	-1.78274	4.57041	I	I
GSM1685585	4.84328	0.27384	4.56944	I	DP
GSM102618	2.78154	-1.785	4.56654	I	I
GPL96_GSM246749	5.74845	1.18948	4.55896	I	DP
GSM2205155	6.25923	1.70554	4.5537	I	DP
GSM393009	5.50546	0.954034	4.55142	I	DP
GSM51071	4.1454	-0.400021	4.54542	I	I
GPL96_GSM246729	5.7951	1.25104	4.54406	I	DP
1695_1_BM_CD138pos	2.19701	-2.32717	4.52418	I	I
2305_1_BM_CD138pos	5.73339	1.20945	4.52394	I	DP
GSM592601	4.22268	-0.283376	4.50606	I	I
GSM592644	2.68356	-1.81633	4.49989	I	I
1380_2_BM_CD138pos	1.801	-2.69525	4.49625	I	I
GPL4819_GSM162407	4.35872	-0.136639	4.49536	I	I
2519_1_BM_CD138pos	5.70831	1.22492	4.4834	I	DP
GSM1686595	5.02232	0.53952	4.4828	I	DP
GPL96_GSM246759	8.37243	3.90533	4.4671	I	DP
GSM959914	3.45573	-1.00626	4.46199	I	I
GSM592683	4.03152	-0.42562	4.45714	I	I
GSM392853	5.3167	0.860016	4.45668	I	DP
GSM392853	5.25338	0.798064	4.45531	I	DP
S568.CEL	5.92999	1.47633	4.45366	I	DP
2089_1_BM_CD138pos	7.99587	3.55492	4.44095	I	DP
1659_4_BM_CD138pos	7.43677	2.99718	4.43959	I	DP
GSM2205080	6.69626	2.257	4.43926	I	DP
GSM147597	2.23652	-2.19715	4.43367	I	I
GPL97_GSM246818	5.11534	0.686596	4.42874	I	DP
1686_2_BM_CD138pos	-0.223612	-4.63619	4.41258	I	DN
S219.CEL	3.16379	-1.24116	4.40495	I	I
GSM102610	2.08295	-2.30949	4.39244	I	I
GSM772284	3.97125	-0.40456	4.37581	I	I
GPL4819_GSM162413	4.45027	0.0824482	4.36782	I	DP
GSM772327	4.45434	0.0880932	4.36624	I	DP
GSM772197	3.94768	-0.402217	4.34989	I	I
GSM342065	5.21858	0.871991	4.34659	I	DP
GPL96_GSM246703	5.0862	0.742195	4.34401	I	DP
GSM2205123	2.08315	-2.25073	4.33387	I	I
GSM95741	4.83814	0.508493	4.32965	I	DP
GSM592629	1.98733	-2.34192	4.32925	I	I
GSM147046	2.32695	-1.99712	4.32407	I	I
GSM2205045	6.60761	2.29357	4.31404	I	DP
GSM1685572	6.69875	2.39642	4.30233	I	DP
1061_3_BM_CD138pos	3.77942	-0.521874	4.30129	I	I
GSM2205446	6.179	1.88427	4.29474	I	DP
GSM2204934	-0.0912854	-4.37606	4.28478	I	DN
GSM149062	2.44955	-1.8295	4.27905	I	I
GSM392849	5.61384	1.33605	4.2778	I	DP
GSM392789	3.5068	-0.76203	4.26883	I	I
1705_1_BM_CD138pos	2.71854	-1.54639	4.26493	I	I
GSM392789	3.58236	-0.672722	4.25508	I	I
GSM341960	2.75244	-1.49443	4.24686	I	I
1698_1_BM_CD138pos	-1.79948	-6.04095	4.24148	I	DN
GSM392849	5.61615	1.37956	4.23659	I	DP
GSM95814	3.53676	-0.69962	4.23638	I	I
GSM2054158	0.0478965	-4.18282	4.23071	I	I
1229_3_BM_CD138pos	1.66895	-2.55722	4.22617	I	I
GSM592542	4.71009	0.489017	4.22108	I	DP
1455_1_BM_CD138pos	2.97937	-1.23805	4.21742	I	I
2793_1_BM_CD138pos	4.28913	0.07257	4.21655	I	DP
GSM771860	0.999753	-3.21584	4.2156	I	I
GSM771886	0.618009	-3.59359	4.21159	I	I
GSM494103	3.2287	-0.969629	4.19833	I	I
GSM772352	4.13509	-0.0566745	4.19176	I	I
GSM212240	-0.153934	-4.34479	4.19086	I	DN
GPL96_GSM246585	7.29869	3.1127	4.18599	I	DP
GSM341944	5.54349	1.36114	4.18236	I	DP
S387.CEL	2.54407	-1.62886	4.17293	I	I
GSM212108	1.36233	-2.80374	4.16607	I	I
2229_1_BM_CD138pos	3.91616	-0.239796	4.15596	I	I
GSM592621	3.42178	-0.724182	4.14597	I	I
GSM771852	1.39258	-2.74693	4.13952	I	I
P1055-04-D277-U133Plus-2.cel	1.55859	-2.5803	4.13888	I	I
P1437-02-E559-U133Plus-2.cel	3.01186	-1.11526	4.12712	I	I
1978_1_BM_CD138pos	1.14358	-2.9796	4.12317	I	I
GSM2205266	4.53568	0.41763	4.11805	I	DP
GSM2205129	2.97192	-1.14449	4.1164	I	I
GSM393007	6.18986	2.09246	4.0974	I	DP
GSM2205083	1.95123	-2.13866	4.08989	I	I
GSM2054155	3.32444	-0.761452	4.08589	I	I
GSM493997	5.60313	1.52256	4.08057	I	DP
S1168.CEL	5.17371	1.09324	4.08047	I	DP
GSM771463	4.00986	-0.0679576	4.07781	I	I
1913_3_BM_CD138pos	4.91419	0.838107	4.07608	I	DP
GSM2205288	1.31876	-2.75486	4.07363	I	I
GPL4819_GSM162348	4.95237	0.87895	4.07342	I	DP
SMM0_C11	4.87153	0.798619	4.07291	I	DP
GPL97_GSM246787	4.11748	0.0471408	4.07034	I	DP
GSM51208	-0.162185	-4.21996	4.05777	I	DN
GSM2205224	8.48618	4.43468	4.0515	I	DP
GSM51255	3.18817	-0.863054	4.05123	I	I
GSM494143	3.21598	-0.833125	4.0491	I	I
GSM341928	2.12824	-1.9111	4.03935	I	I
GSM2205220	5.07458	1.03645	4.03813	I	DP
S252.CEL	0.448987	-3.58902	4.038	I	I
GSM592821	-0.213421	-4.25048	4.03706	I	DN
GSM393007	6.1804	2.14414	4.03626	I	DP
GSM392949	3.08835	-0.926263	4.01462	I	I
GSM771651	3.08102	-0.927509	4.00852	I	I
GSM392949	3.18069	-0.826075	4.00677	I	I
GPL97_GSM246875	4.6742	0.667917	4.00628	I	DP
2116_1_BM_CD138pos	0.613153	-3.38967	4.00283	I	I
GSM2188777	1.34759	-2.6543	4.00189	I	I
GSM771652	-0.472649	-4.47112	3.99847	I	DN
1024_1_BM_CD138pos	2.64474	-1.34039	3.98513	I	I
GSM592869	3.09587	-0.887318	3.98319	I	I
GSM342007	1.66887	-2.30612	3.97499	I	I
GPL97_GSM247010	5.95786	1.99667	3.96118	I	DP
GSM2188778	2.92553	-1.02885	3.95438	I	I
GSM147651	3.80514	-0.14658	3.95172	I	I
GSM2204929	3.1451	-0.80262	3.94772	I	I
GSM4045804	4.04456	0.0969244	3.94764	I	DP
GSM2205444	4.60958	0.664092	3.94549	I	DP
GSM2205105	3.91198	-0.0291929	3.94118	I	I
GSM392993	3.88669	-0.0513516	3.93805	I	I
GSM2054157	2.57485	-1.35135	3.92621	I	I
GPL97_GSM246987	3.06795	-0.854596	3.92255	I	I
GSM392993	3.92478	0.0139368	3.91084	I	DP
GSM4045842	4.2733	0.365276	3.90802	I	DP
GSM2205441	5.80325	1.8962	3.90706	I	DP
GPL4819_GSM162384	3.11693	-0.777557	3.89449	I	I
GPL96_GSM246551	6.00882	2.11457	3.89425	I	DP
GSM4045854	4.94269	1.04948	3.89321	I	DP
GPL96_GSM246783	2.53153	-1.35971	3.89123	I	I
GPL4819_GSM162420	3.18237	-0.708265	3.89063	I	I
GSM771855	0.911884	-2.97192	3.8838	I	I
GPL96_GSM246618	7.0458	3.16222	3.88357	I	DP
GSM772222	1.34859	-2.53309	3.88168	I	I
P1455-02-E632-U133Plus-2.cel	0.985162	-2.88648	3.87165	I	I
S144.CEL	5.45292	1.59249	3.86043	I	DP
GSM2054167	0.65559	-3.201	3.85659	I	I
GSM771509	3.01657	-0.839304	3.85587	I	I
GSM772405	4.42367	0.568998	3.85467	I	DP
P1452-01-E547-U133Plus-2.cel	3.64959	-0.200536	3.85013	I	I
2634_1_BM_CD138pos	1.22209	-2.62069	3.84279	I	I
1931_1_BM_CD138pos	0.755812	-3.07924	3.83505	I	I
1211_1_BM_CD138pos	2.62269	-1.21077	3.83345	I	I
GSM392906	2.90728	-0.921444	3.82872	I	I
2822_1_BM_CD138pos	2.40204	-1.4166	3.81864	I	I
GSM392906	2.97808	-0.838229	3.81631	I	I
GSM772039	2.33392	-1.47317	3.80709	I	I
2539_1_BM_CD138pos	0.988546	-2.81767	3.80622	I	I
GPL96_GSM246781	0.917955	-2.88782	3.80577	I	I
GSM1686606	5.1607	1.35617	3.80453	I	DP
GSM212137	2.75647	-1.03534	3.79181	I	I
IgM-MGUS3_C17	2.77746	-1.0127	3.79016	I	I
GPL97_GSM246797	2.39948	-1.38607	3.78555	I	I
GSM51068	1.54278	-2.23991	3.78268	I	I
GSM4045587	4.22042	0.449596	3.77083	I	DP
GSM2205150	4.94811	1.17803	3.77007	I	DP
GSM494029	5.36624	1.61197	3.75427	I	DP
2245_1_BM_CD138pos	5.99475	2.24386	3.75089	I	DP
GSM95815	2.03773	-1.70118	3.73891	I	I
GSM341934	2.47995	-1.25663	3.73658	I	I
2465_1_BM_CD138pos	3.02349	-0.711028	3.73452	I	I
GSM592680	1.46742	-2.2635	3.73093	I	I
GSM2204956	8.95831	5.22935	3.72896	I	DP
GSM772107	4.2764	0.547602	3.72879	I	DP
1678_1_BM_CD138pos	4.6493	0.934416	3.71489	I	DP
GSM4045552	3.55572	-0.158798	3.71452	I	I
1690_1_BM_CD138pos	2.70329	-1.00896	3.71225	I	I
MM38_24	0.939165	-2.77141	3.71057	I	I
GSM494056	3.97127	0.264134	3.70713	I	DP
GPL4819_GSM162319	2.45769	-1.24824	3.70593	I	I
GPL96_GSM246672	2.70055	-1.00244	3.70299	I	I
S53.CEL	1.68114	-2.01951	3.70065	I	I
2017_1_BM_CD138pos	2.13972	-1.56079	3.7005	I	I
GSM51322	0.344178	-3.35589	3.70007	I	I
GSM494134	3.57074	-0.127158	3.6979	I	I
P1309-01-E068-U133Plus-2.cel	2.41831	-1.27301	3.69131	I	I
2316_1_BM_CD138pos	1.85649	-1.83292	3.68941	I	I
GSM592622	1.95081	-1.72691	3.67773	I	I
GSM4045223	4.26435	0.587012	3.67734	I	DP
S363.CEL	1.64888	-2.02779	3.67667	I	I
GSM592930	0.278057	-3.39804	3.6761	I	I
GSM2205170	2.4172	-1.25791	3.67511	I	I
SMM4_C08	3.55291	-0.113896	3.6668	I	I
GPL4819_GSM162383	4.20135	0.571887	3.62946	I	DP
GSM2205294	5.35068	1.72414	3.62654	I	DP
GSM149067	2.87981	-0.744729	3.62454	I	I
GSM95779	3.04268	-0.577648	3.62033	I	I
2329_1_BM_CD138pos	1.70099	-1.9162	3.61719	I	I
GSM147640	1.94771	-1.66462	3.61233	I	I
GSM1686627	3.26367	-0.333113	3.59678	I	I
1733_1_BM_CD138pos	1.86446	-1.73143	3.59589	I	I
GPL4819_GSM162437	3.28989	-0.305363	3.59525	I	I
S260.CEL	3.13578	-0.455008	3.59079	I	I
GSM772409	2.9351	-0.652599	3.5877	I	I
GPL97_GSM246817	4.19835	0.612155	3.5862	I	DP
GSM4045445	3.91707	0.331302	3.58577	I	DP
GSM4045133	4.96211	1.37746	3.58464	I	DP
2187_1_PB_CD138pos	3.05144	-0.530219	3.58166	I	I
GSM148943	3.50345	-0.0675883	3.57104	I	I
GSM51320	2.6133	-0.956038	3.56934	I	I
1573_1_BM_CD138pos	-1.72342	-5.28138	3.55796	I	DN
GSM2054156	2.99384	-0.559104	3.55294	I	I
2153_1_BM_CD138pos	3.36556	-0.182156	3.54772	I	I
S130.CEL	2.65155	-0.883702	3.53525	I	I
GSM592582	2.93597	-0.59885	3.53482	I	I
GPL96_GSM246612	7.86831	4.33439	3.53392	I	DP
GSM148919	0.863225	-2.6507	3.51392	I	I
GSM2205007	3.10806	-0.405528	3.51359	I	I
GSM494069	3.14357	-0.369515	3.51309	I	I
GSM592928	2.52825	-0.982409	3.51066	I	I
GSM1686625	2.51341	-0.995679	3.50908	I	I
GSM771857	1.74883	-1.75524	3.50407	I	I
1358_1_BM_CD138pos	-0.753404	-4.25299	3.49959	I	DN
GSM2205074	8.18707	4.69457	3.4925	I	DP
GPL4819_GSM162510	4.30677	0.814305	3.49246	I	DP
GPL96_GSM246540	7.71098	4.22048	3.4905	I	DP
GSM392967	2.55614	-0.917126	3.47326	I	I
GSM212086	0.214172	-3.25644	3.47061	I	I
GPL96_GSM246661	5.14781	1.67756	3.47025	I	DP
GSM392855	7.2444	3.77809	3.46631	I	DP
2843_1_BM_CD138pos	1.62995	-1.83627	3.46621	I	I
GSM2188812	3.74187	0.276171	3.4657	I	DP
GSM2205089	1.55959	-1.90544	3.46503	I	I
GSM51092	1.19888	-2.2629	3.46178	I	I
GSM392967	2.60225	-0.856511	3.45876	I	I
GSM538444	3.2759	-0.182829	3.45873	I	I
GSM771581	3.63822	0.180924	3.4573	I	DP
S60.CEL	2.2928	-1.16303	3.45582	I	I
GPL4819_GSM162438	2.19816	-1.25758	3.45574	I	I
GSM4045405	4.65009	1.19696	3.45313	I	DP
GSM147089	1.84766	-1.60421	3.45187	I	I
GSM149063	0.114331	-3.33201	3.44634	I	I
GSM772394	1.70332	-1.7354	3.43872	I	I
GPL96_GSM246727	5.74897	2.3107	3.43827	I	DP
2834_1_BM_CD138pos	0.0158095	-3.42155	3.43736	I	I
GSM4045377	4.11233	0.680323	3.43201	I	DP
GSM341964	3.2606	-0.169323	3.42992	I	I
GSM2205455	3.70006	0.274188	3.42588	I	DP
GSM494100	5.42234	1.99748	3.42486	I	DP
GSM771809	0.939522	-2.48469	3.42421	I	I
GSM392855	7.25132	3.82714	3.42418	I	DP
GSM592704	1.12409	-2.29006	3.41415	I	I
E4085.CEL	1.91728	-1.4932	3.41048	I	I
GSM2205033	4.34424	0.935551	3.40869	I	DP
GSM771965	3.00099	-0.403766	3.40476	I	I
GSM102632	3.69299	0.289115	3.40387	I	DP
GSM2188813	1.16918	-2.22865	3.39782	I	I
P1068-02-D129-U133Plus-2.cel	3.08594	-0.311398	3.39734	I	I
GSM771888	-0.462218	-3.8571	3.39488	I	DN
GSM95750	0.567089	-2.82453	3.39162	I	I
GSM4045819	2.16226	-1.22904	3.3913	I	I
GSM2205102	2.40364	-0.983912	3.38755	I	I
GSM2204930	2.53445	-0.851341	3.38579	I	I
S627.CEL	4.01354	0.630277	3.38326	I	DP
GSM212272	3.62212	0.245769	3.37635	I	DP
GSM771516	4.02422	0.649707	3.37452	I	DP
GSM771556	1.19247	-2.16271	3.35518	I	I
GSM4045852	4.34291	0.989531	3.35338	I	DP
GSM4045514	5.11221	1.76179	3.35041	I	DP
GSM4045165	4.48675	1.13662	3.35013	I	DP
GSM4045366	4.59545	1.24978	3.34566	I	DP
GSM4045346	4.92076	1.57655	3.34421	I	DP
2727_1_BM_CD138pos	1.24993	-2.09218	3.34211	I	I
GPL97_GSM247011	4.27082	0.929582	3.34123	I	DP
GPL97_GSM246993	3.04501	-0.295482	3.34049	I	I
GSM95777	0.70029	-2.63948	3.33977	I	I
S98.CEL	1.91392	-1.42564	3.33955	I	I
GSM592661	3.59206	0.259832	3.33223	I	DP
P1363-02-E289-U133Plus-2.cel	2.54618	-0.785287	3.33147	I	I
GSM148974	0.0544128	-3.26326	3.31767	I	I
GSM212221	0.93187	-2.38134	3.31321	I	I
GSM149017	1.72986	-1.56986	3.29972	I	I
GSM147079	2.1736	-1.12569	3.29929	I	I
2754_1_BM_CD138pos	3.6058	0.30677	3.29903	I	DP
GSM392912	2.45502	-0.843958	3.29898	I	I
GSM592580	0.628389	-2.67012	3.29851	I	I
GSM592552	0.470039	-2.82808	3.29812	I	I
GSM4045251	4.0345	0.736846	3.29765	I	DP
GSM4045535	3.83151	0.537651	3.29386	I	DP
GSM2188814	-0.754274	-4.04233	3.28806	I	DN
GSM392912	2.36084	-0.926349	3.28719	I	I
GSM4045507	5.04758	1.76929	3.27828	I	DP
GSM392957	0.275141	-3.00228	3.27742	I	I
GSM95767	1.01794	-2.25526	3.2732	I	I
GPL4819_GSM162396	3.04125	-0.221184	3.26243	I	I
GSM147630	2.0892	-1.17055	3.25975	I	I
2456_1_BM_CD138pos	1.90778	-1.34999	3.25777	I	I
GSM772326	0.612154	-2.64397	3.25612	I	I
GSM2205317	4.24688	0.99132	3.25556	I	DP
GPL97_GSM247008	3.45015	0.202163	3.24798	I	DP
GSM4045113	4.10443	0.858641	3.24579	I	DP
GSM392957	0.359947	-2.88346	3.24341	I	I
GSM494274	2.67359	-0.564065	3.23766	I	I
GSM592569	0.948496	-2.28601	3.23451	I	I
GPL4819_GSM162419	3.64465	0.412334	3.23231	I	DP
GSM148927	-0.247974	-3.47795	3.22998	I	DN
GSM4045562	2.89697	-0.329671	3.22664	I	I
GSM4045974	3.7921	0.565563	3.22654	I	DP
1759_1_BM_CD138pos	-0.414416	-3.63924	3.22483	I	DN
SMM0_C12	2.0235	-1.20082	3.22432	I	I
GSM4045444	5.34151	2.12187	3.21964	I	DP
2083_2_BM_CD138pos	-0.109177	-3.3239	3.21472	I	DN
GSM771743	2.66262	-0.550731	3.21335	I	I
GPL97_GSM246932	1.64798	-1.56487	3.21285	I	I
GPL96_GSM246677	0.997188	-2.21554	3.21273	I	I
1500_2_BM_CD138pos	3.75156	0.541898	3.20966	I	DP
GPL96_GSM246719	5.15706	1.95022	3.20684	I	DP
GSM212134	1.59423	-1.60782	3.20205	I	I
GSM494040	2.12854	-1.07162	3.20016	I	I
GSM771579	2.70876	-0.485724	3.19449	I	I
GPL96_GSM246524	4.89292	1.70427	3.18865	I	DP
GSM147570	2.22523	-0.960919	3.18615	I	I
GSM2188754	-3.23604	-6.42075	3.18471	I	DN
P1313-02-D975-U133Plus-2.cel	3.1491	-0.033632	3.18273	I	I
GSM2205255	4.0349	0.85329	3.18161	I	DP
GPL97_GSM246830	2.10853	-1.0661	3.17463	I	I
GSM4045553	3.01056	-0.163704	3.17426	I	I
GPL4819_GSM162307	4.46272	1.29384	3.16888	I	DP
GSM4045387	3.68519	0.520039	3.16515	I	DP
GSM771528	1.98596	-1.17154	3.1575	I	I
GSM4045533	4.68805	1.53092	3.15713	I	DP
GSM212241	0.625923	-2.53114	3.15706	I	I
GSM4045502	4.39682	1.24608	3.15073	I	DP
GSM4045400	4.6558	1.50615	3.14965	I	DP
GSM4045130	4.45255	1.30652	3.14603	I	DP
GSM2205235	2.67656	-0.468476	3.14503	I	I
GSM4045276	4.27468	1.13109	3.14359	I	DP
P1503-01-E387-U133Plus-2.cel	1.07877	-2.0625	3.14127	I	I
GSM771580	1.91218	-1.22438	3.13656	I	I
2847_1_BM_CD138pos	1.2283	-1.90704	3.13534	I	I
P1331-02-E169-U133Plus-2.cel	4.20506	1.0753	3.12976	I	DP
P1354-01-E286-U133Plus-2.cel	-3.6191	-6.74326	3.12415	I	DN
GSM4045505	4.78566	1.66269	3.12297	I	DP
1024_3_BM_CD138pos	-0.557147	-3.67804	3.1209	I	DN
GSM212150	0.557628	-2.56256	3.12019	I	I
GSM771898	-0.159331	-3.27625	3.11692	I	DN
2087_1_BM_CD138pos	0.0781002	-3.03752	3.11562	I	I
P1441-01-E567-U133Plus-2.cel	0.387462	-2.72741	3.11487	I	I
GSM149020	0.886978	-2.22725	3.11423	I	I
P1313-03-E127-U133Plus-2.cel	1.96014	-1.14853	3.10867	I	I
GSM2205283	2.87697	-0.226525	3.10349	I	I
GSM4045161	4.85222	1.7542	3.09802	I	DP
GSM4045916	3.03675	-0.0532995	3.09005	I	I
GSM4045649	3.56985	0.482644	3.0872	I	DP
GSM2204935	2.71303	-0.372715	3.08574	I	I
1716_1_BM_CD138pos	3.68839	0.605547	3.08284	I	DP
GSM4045325	4.78592	1.70363	3.08229	I	DP
GSM2204996	2.04382	-1.03778	3.0816	I	I
GSM719092	0.0855791	-2.99437	3.07995	I	I
GPL96_GSM246708	5.05624	1.97712	3.07912	I	DP
1485_1_BM_CD138pos	0.304407	-2.77393	3.07834	I	I
1169_1_BM_CD138pos	4.77732	1.70439	3.07293	I	DP
GSM4045151	4.535	1.46275	3.07225	I	DP
GSM147057	4.00668	0.938614	3.06807	I	DP
GSM772356	0.587554	-2.47988	3.06743	I	I
GSM51309	0.646286	-2.41868	3.06497	I	I
2019_1_BM_CD138pos	1.67129	-1.39344	3.06474	I	I
GSM147019	2.19171	-0.870434	3.06214	I	I
P1704-00-F198-U133Plus-2.cel	2.08204	-0.980038	3.06208	I	I
GSM2205197	1.75509	-1.30157	3.05666	I	I
GSM4045262	3.43304	0.381761	3.05128	I	DP
GSM147608	4.05455	1.00337	3.05117	I	DP
GPL96_GSM246544	6.2313	3.18127	3.05003	I	DP
GSM148970	1.32677	-1.7231	3.04987	I	I
GSM4045903	3.70859	0.658941	3.04965	I	DP
GPL97_GSM246977	3.56655	0.51722	3.04933	I	DP
GSM4045843	5.30839	2.26389	3.04451	I	DP
GSM4045236	4.41612	1.37629	3.03983	I	DP
GSM493969	1.27249	-1.76533	3.03782	I	I
GSM4045226	2.46247	-0.574256	3.03673	I	I
GSM592917	0.583301	-2.45235	3.03565	I	I
GSM4045459	4.03186	0.997058	3.0348	I	DP
1425_1_BM_CD138pos	0.456946	-2.57468	3.03163	I	I
RRMM1_C27	2.23368	-0.796911	3.03059	I	I
GSM4045441	4.07149	1.04104	3.03045	I	DP
1309_1_BM_CD138pos	-0.0425549	-3.0671	3.02454	I	DN
GSM95733	0.54114	-2.48326	3.0244	I	I
1281_1_BM_CD138pos	1.96871	-1.04814	3.01685	I	I
GSM4045645	4.2085	1.19626	3.01225	I	DP
2613_1_BM_CD138pos	3.30194	0.292543	3.0094	I	DP
NDMM8_C05	1.98354	-1.02491	3.00845	I	I
GSM148984	0.758731	-2.24298	3.00171	I	I
GSM592534	0.487492	-2.51287	3.00036	I	I
GSM2204992	2.10308	-0.892974	2.99606	I	I
GSM341961	1.74922	-1.24545	2.99467	I	I
GSM4045164	4.34058	1.34752	2.99306	I	DP
GSM2205414	3.43284	0.439977	2.99287	I	DP
S491.CEL	3.71906	0.730152	2.9889	I	DP
GPL4819_GSM162473	4.63236	1.64396	2.9884	I	DP
GSM95743	2.58297	-0.403851	2.98682	I	I
GSM4048136	3.96399	0.97745	2.98654	I	DP
SMM2_C15	1.43578	-1.54997	2.98576	I	I
1997_1_BM_CD138pos	0.976057	-2.00941	2.98547	I	I
2364_1_BM_CD138pos	3.04632	0.0636294	2.98269	I	DP
GSM4045370	2.56524	-0.414271	2.97952	I	I
GSM4045955	4.11356	1.13765	2.97591	I	DP
GSM4045421	4.15823	1.18368	2.97454	I	DP
GSM4045966	4.42493	1.45274	2.97219	I	DP
GSM592393	-1.28254	-4.25376	2.97122	I	DN
GSM4045114	4.42255	1.45133	2.97121	I	DP
GSM4045473	4.75187	1.78117	2.9707	I	DP
GPL4819_GSM162418	2.2047	-0.764331	2.96903	I	I
2258_1_BM_CD138pos	2.51803	-0.45041	2.96844	I	I
GSM2205212	3.34072	0.374394	2.96632	I	DP
GSM2205101	2.14348	-0.81951	2.96299	I	I
GPL4819_GSM162456	3.96937	1.009	2.96038	I	DP
GSM50988	-1.2541	-4.21353	2.95943	I	DN
GSM4045374	4.81872	1.85976	2.95896	I	DP
GSM4045446	4.50609	1.54719	2.9589	I	DP
GSM4045455	3.88525	0.92875	2.9565	I	DP
GSM392892	2.78017	-0.174419	2.95459	I	I
2061_1_BM_CD138pos	0.704948	-2.24931	2.95425	I	I
GSM51286	0.318736	-2.63537	2.9541	I	I
1807_1_BM_CD138pos	1.1102	-1.84181	2.95201	I	I
GSM392939	2.7479	-0.203605	2.95151	I	I
P1455-01-E588-U133Plus-2.cel	0.0932926	-2.8577	2.95099	I	I
2515_1_BM_CD138pos	1.59447	-1.35013	2.9446	I	I
GSM771967	-0.438284	-3.38111	2.94283	I	DN
GSM4045530	2.89454	-0.0474248	2.94197	I	I
GSM392939	2.65943	-0.282243	2.94167	I	I
GSM494254	1.4349	-1.50279	2.93769	I	I
GSM592545	2.50266	-0.43494	2.9376	I	I
GSM147598	1.51497	-1.41976	2.93473	I	I
GSM4045907	4.12203	1.19054	2.93149	I	DP
GSM4045684	4.55899	1.63215	2.92684	I	DP
P1282-01-D962-U133Plus-2.cel	-0.539591	-3.46484	2.92525	I	DN
GSM95749	4.4156	1.49307	2.92253	I	DP
GSM4045767	3.48607	0.563604	2.92246	I	DP
1285_1_BM_CD138pos	1.57285	-1.34713	2.91998	I	I
GSM392892	2.81819	-0.100788	2.91898	I	I
GSM4045545	4.66449	1.74737	2.91712	I	DP
GSM342024	1.16559	-1.74974	2.91533	I	I
GPL4819_GSM162487	2.66479	-0.250219	2.91501	I	I
GSM4045221	4.99	2.07707	2.91293	I	DP
GSM4045117	4.10492	1.19236	2.91256	I	DP
GSM4045528	5.26513	2.35496	2.91017	I	DP
GPL96_GSM246536	3.17686	0.269144	2.90771	I	DP
GSM772173	2.89909	-0.00725686	2.90635	I	I
GPL96_GSM246775	4.86467	1.95941	2.90526	I	DP
GSM4045821	3.02536	0.12085	2.90451	I	DP
GSM2205301	4.25177	1.34735	2.90442	I	DP
RRMM4_C48	1.89653	-1.00783	2.90436	I	I
GSM4045885	4.61041	1.70801	2.9024	I	DP
GPL4819_GSM162482	2.84939	-0.0520223	2.90141	I	I
GSM51074	4.26168	1.3605	2.90118	I	DP
GSM772262	2.62075	-0.278074	2.89882	I	I
MM25_84	-0.0482861	-2.94229	2.89401	I	DN
GSM2205367	1.56767	-1.32628	2.89396	I	I
GSM771504	2.99959	0.106454	2.89314	I	DP
GSM2205389	5.4635	2.57417	2.88933	I	DP
GPL97_GSM246801	3.81547	0.926591	2.88888	I	DP
GSM51070	1.57219	-1.31432	2.88651	I	I
GSM4045326	2.50188	-0.380316	2.8822	I	I
P1438-02-E599-U133Plus-2.cel	0.408134	-2.47379	2.88192	I	I
GSM4045904	3.81547	0.934219	2.88125	I	DP
GSM95762	3.08505	0.204515	2.88054	I	DP
GSM4045619	3.01815	0.140214	2.87794	I	DP
GSM494178	3.48336	0.609429	2.87393	I	DP
2043_1_BM_CD138pos	0.0522857	-2.82145	2.87374	I	I
GPL4819_GSM162508	3.98401	1.1139	2.87011	I	DP
GSM212087	-0.291487	-3.16113	2.86964	I	DN
GSM4045558	4.56051	1.69369	2.86682	I	DP
GSM4045851	3.63423	0.767582	2.86665	I	DP
2419_2_BM_CD138pos	1.23375	-1.62946	2.86321	I	I
GSM341976	1.92949	-0.930616	2.86011	I	I
GSM4048112	4.85788	2.00069	2.85719	I	DP
GSM4045536	5.4417	2.58567	2.85603	I	DP
GPL96_GSM246688	0.269804	-2.58295	2.85276	I	I
GSM4045486	4.91364	2.06282	2.85083	I	DP
GSM95796	0.22703	-2.62279	2.84982	I	I
GSM392959	2.33731	-0.51207	2.84938	I	I
GPL4819_GSM162422	3.15606	0.307706	2.84835	I	DP
GSM4045765	3.66473	0.816602	2.84813	I	DP
GSM4045499	3.36987	0.522479	2.8474	I	DP
1755_1_BM_CD138pos	3.29372	0.446969	2.84675	I	DP
GPL4819_GSM162450	3.45259	0.606201	2.84639	I	DP
GSM4045406	4.1787	1.33231	2.84638	I	DP
GSM4045699	2.60599	-0.239755	2.84575	I	I
GPL97_GSM246937	0.969176	-1.87629	2.84547	I	I
1497_1_BM_CD138pos	-0.10418	-2.94866	2.84448	I	DN
GSM2205203	-0.407311	-3.25025	2.84294	I	DN
E4006.CEL	3.72531	0.882679	2.84263	I	DP
GSM2205026	5.66111	2.81943	2.84169	I	DP
GPL4819_GSM162449	2.85938	0.0186877	2.84069	I	DP
GSM592682	1.50269	-1.33712	2.83982	I	I
GSM4045810	2.07295	-0.765035	2.83798	I	I
GSM4045143	4.50174	1.66875	2.83299	I	DP
GSM4045496	4.83575	2.00323	2.83252	I	DP
GSM4045527	4.37761	1.5458	2.83182	I	DP
GSM4048044	4.455	1.6241	2.8309	I	DP
GSM95790	-0.0153126	-2.84452	2.82921	I	DN
GSM4048039	4.29271	1.46444	2.82827	I	DP
1790_1_BM_CD138pos	4.88505	2.05706	2.82799	I	DP
GSM592551	4.30333	1.47602	2.82731	I	DP
GSM147047	1.55397	-1.27115	2.82512	I	I
GSM719137	2.60883	-0.215754	2.82459	I	I
GSM4045788	4.90954	2.08575	2.82379	I	DP
GSM392959	2.37253	-0.451246	2.82378	I	I
NDMM8_C12	2.88802	0.0665648	2.82146	I	DP
GSM4045258	3.654	0.832634	2.82137	I	DP
GSM4045424	4.7235	1.90259	2.82091	I	DP
1714_1_BM_CD138pos	-0.581559	-3.39864	2.81708	I	DN
GSM4045439	1.773	-1.0432	2.8162	I	I
GSM592600	0.152339	-2.66235	2.81469	I	I
GSM4045391	1.02585	-1.7887	2.81455	I	I
GSM719052	-1.99355	-4.80592	2.81236	I	DN
1049_2_BM_CD138pos	2.74153	-0.069602	2.81113	I	I
GSM51022	0.864982	-1.94472	2.80971	I	I
GSM592564	2.99193	0.18341	2.80852	I	DP
S602.CEL	7.49386	4.68662	2.80724	I	DP
GPL97_GSM246804	3.85497	1.04774	2.80723	I	DP
GSM4045947	3.80287	0.995732	2.80713	I	DP
GSM4045434	4.97765	2.17075	2.8069	I	DP
GSM592686	4.14877	1.34214	2.80663	I	DP
GSM494070	4.71783	1.91133	2.8065	I	DP
GSM771517	3.06175	0.255842	2.80591	I	DP
GSM212290	0.351426	-2.44653	2.79795	I	I
GSM4045134	4.38539	1.58918	2.79621	I	DP
GPL97_GSM247017	1.78386	-1.01168	2.79554	I	I
S01.CEL	4.02524	1.23006	2.79518	I	DP
GSM2205025	-0.810928	-3.60513	2.7942	I	DN
GSM4045238	3.9351	1.14117	2.79393	I	DP
GSM494166	1.89587	-0.897518	2.79338	I	I
GSM4045920	4.10948	1.31838	2.7911	I	DP
GPL97_GSM246951	3.76279	0.972728	2.79006	I	DP
GPL4819_GSM162442	1.93052	-0.859141	2.78967	I	I
2271_1_BM_CD138pos	3.2568	0.467523	2.78928	I	DP
GSM772083	0.667104	-2.1213	2.7884	I	I
GSM4048166	3.89863	1.11052	2.78811	I	DP
GSM592594	-0.0897299	-2.87774	2.78801	I	DN
GSM771995	-0.0097714	-2.79682	2.78705	I	DN
GSM4045564	4.43296	1.64645	2.78652	I	DP
GSM149070	-0.264845	-3.04949	2.78465	I	DN
GSM771899	1.63613	-1.14722	2.78335	I	I
GSM4045566	3.38904	0.606402	2.78264	I	DP
1355_1_BM_CD138pos	0.415542	-2.36425	2.77979	I	I
GSM771861	1.11468	-1.66331	2.778	I	I
P1122-01-D499-U133Plus-2.cel	1.56837	-1.20903	2.77741	I	I
GSM2205365	0.665275	-2.11	2.77527	I	I
GSM4045259	3.86496	1.08983	2.77513	I	DP
GSM4045363	3.96328	1.18834	2.77495	I	DP
GSM772073	-0.00489663	-2.77554	2.77064	I	DN
GSM4045322	3.68014	0.912863	2.76728	I	DP
GPL96_GSM246596	6.22913	3.46238	2.76674	I	DP
S457.CEL	0.58922	-2.17684	2.76606	I	I
GSM4045362	3.9473	1.18195	2.76535	I	DP
2749_1_BM_CD138pos	3.53243	0.767667	2.76476	I	DP
GSM771587	3.31267	0.547989	2.76468	I	DP
GSM4048106	4.72289	1.95928	2.76361	I	DP
GSM592427	0.79033	-1.97227	2.7626	I	I
SMM0_C15	2.37388	-0.386673	2.76055	I	I
GSM772369	0.860972	-1.89929	2.76026	I	I
GSM494125	1.7071	-1.05206	2.75916	I	I
GSM148916	1.95853	-0.797839	2.75637	I	I
GSM4045542	4.10727	1.355	2.75227	I	DP
GPL4819_GSM162403	1.05066	-1.69008	2.74074	I	I
GSM4045329	4.03216	1.29245	2.73971	I	DP
GPL96_GSM246550	4.31743	1.57822	2.73921	I	DP
GSM4045250	3.01355	0.27485	2.7387	I	DP
GSM771892	1.31353	-1.42256	2.73609	I	I
GSM2205176	3.47223	0.741267	2.73096	I	DP
GSM4045474	3.16487	0.433943	2.73093	I	DP
GSM2205159	1.89163	-0.834575	2.72621	I	I
GSM4045311	2.70799	-0.0175586	2.72555	I	I
SMM0_C78	2.9208	0.196927	2.72387	I	DP
GSM4045871	4.7051	1.98526	2.71984	I	DP
GSM4045726	1.73514	-0.984446	2.71959	I	I
GSM4045667	3.35271	0.633726	2.71898	I	DP
GSM2205112	0.16965	-2.54471	2.71436	I	I
GSM4045523	2.57545	-0.138631	2.71408	I	I
MM36EM_76	0.303273	-2.40928	2.71255	I	I
GPL97_GSM246854	1.14531	-1.56664	2.71195	I	I
1808_1_BM_CD138pos	1.01927	-1.69212	2.71139	I	I
GSM771590	0.321335	-2.3872	2.70853	I	I
GSM51196	0.34078	-2.36756	2.70834	I	I
GSM4045827	3.07692	0.37299	2.70393	I	DP
GSM771570	5.30963	2.60579	2.70384	I	DP
GSM2205233	5.26303	2.55925	2.70377	I	DP
1588_1_BM_CD138pos	-0.795674	-3.49599	2.70031	I	DN
1860_1_BM_CD138pos	1.25748	-1.44163	2.69911	I	I
1922_1_BM_CD138pos	4.21353	1.51599	2.69754	I	DP
GSM4045179	3.37821	0.681454	2.69675	I	DP
GSM4045550	4.46535	1.76864	2.6967	I	DP
GSM494198	4.4809	1.78494	2.69596	I	DP
GSM4045531	4.09384	1.39852	2.69532	I	DP
GSM4048100	3.98853	1.29567	2.69287	I	DP
GSM4045752	3.37099	0.678898	2.6921	I	DP
GPL4819_GSM162395	2.32245	-0.368951	2.69141	I	I
GSM102628	3.0412	0.350448	2.69075	I	DP
2573_1_BM_CD138pos	1.18864	-1.50201	2.69065	I	I
GPL96_GSM246709	6.02093	3.33141	2.68952	I	DP
GSM4045829	4.0918	1.40411	2.68769	I	DP
GSM4048135	4.41726	1.72964	2.68762	I	DP
GSM4045494	3.75963	1.07256	2.68708	I	DP
2203_1_BM_CD138pos	2.3212	-0.364896	2.6861	I	I
GSM2205214	2.7432	0.0572346	2.68596	I	DP
GSM2205447	2.84316	0.15798	2.68518	I	DP
GPL96_GSM246634	0.649653	-2.03407	2.68372	I	I
GSM4045296	4.52372	1.84196	2.68175	I	DP
1917_1_BM_CD138pos	0.846538	-1.83411	2.68065	I	I
GSM4045457	4.72772	2.04883	2.67889	I	DP
GSM772070	1.98231	-0.69657	2.67888	I	I
GSM4045249	3.25173	0.577484	2.67425	I	DP
2535_1_BM_CD138pos	6.48217	3.80808	2.67409	I	DP
GSM4045312	5.11403	2.43999	2.67404	I	DP
GSM2204965	2.08996	-0.583164	2.67312	I	I
GSM494094	-0.945492	-3.61606	2.67057	I	DN
GSM4045837	3.76619	1.0964	2.66979	I	DP
GSM771885	1.20968	-1.4579	2.66759	I	I
GSM592809	0.274589	-2.39262	2.66721	I	I
SMM4_C64	1.74883	-0.918195	2.66702	I	I
GSM342013	3.53274	0.866408	2.66633	I	DP
GSM4045368	4.11987	1.45362	2.66626	I	DP
GSM4045890	3.82273	1.15851	2.66423	I	DP
GSM4045484	2.77516	0.111548	2.66361	I	DP
GSM4045456	4.24803	1.58643	2.6616	I	DP
GSM4045943	2.20869	-0.451738	2.66043	I	I
1861_1_BM_CD138pos	1.92806	-0.73225	2.66031	I	I
GSM4045213	3.82698	1.16696	2.66002	I	DP
S372.CEL	2.6117	-0.0476815	2.65938	I	I
P1775-03-F335-U133Plus-2.cel	0.997974	-1.65874	2.65672	I	I
GSM212298	1.37306	-1.27916	2.65222	I	I
GSM4045148	3.84464	1.19361	2.65103	I	DP
GSM2205120	0.910175	-1.73829	2.64847	I	I
GSM392974	3.02146	0.374529	2.64693	I	DP
GSM4045290	3.37215	0.728341	2.6438	I	DP
S975.CEL	5.54509	2.90135	2.64374	I	DP
GSM4045205	2.59801	-0.0443468	2.64236	I	I
GSM4048131	4.04467	1.40589	2.63877	I	DP
SMM0_C41	2.25043	-0.386969	2.6374	I	I
GSM4048142	3.70522	1.06792	2.63729	I	DP
GSM4045461	4.35755	1.7203	2.63726	I	DP
GSM4045295	3.74766	1.11264	2.63502	I	DP
GSM392974	3.08808	0.453187	2.63489	I	DP
GSM2205208	1.31009	-1.32337	2.63346	I	I
1030_1_BM_CD138pos	1.00852	-1.62322	2.63173	I	I
GSM4045357	3.62758	0.996073	2.63151	I	DP
GSM4045332	4.19949	1.56808	2.63141	I	DP
GSM4045443	4.43525	1.80656	2.62869	I	DP
GSM4045110	4.36402	1.73538	2.62864	I	DP
GSM2205190	6.02345	3.39595	2.6275	I	DP
2763_1_BM_CD138pos	-0.500456	-3.12704	2.62659	I	DN
2709_1_BM_CD138pos	0.178208	-2.44808	2.62629	I	I
1137_3_BM_CD138pos	2.55058	-0.0747745	2.62535	I	I
GSM4045677	4.57809	1.95278	2.6253	I	DP
GSM4045537	2.98555	0.360345	2.6252	I	DP
GSM592452	-1.74839	-4.37135	2.62295	I	DN
GSM95661	-1.71405	-4.33672	2.62267	I	DN
GSM4048150	3.78857	1.16617	2.62241	I	DP
GSM592657	2.95157	0.331826	2.61974	I	DP
GSM772312	1.93459	-0.684706	2.6193	I	I
P1595-02-E792-U133Plus-2.cel	1.11877	-1.49908	2.61785	I	I
GSM771526	2.35457	-0.262073	2.61665	I	I
GSM771893	-0.187199	-2.80336	2.61617	I	DN
GSM148972	0.956162	-1.65727	2.61343	I	I
GSM4045937	2.3163	-0.295258	2.61155	I	I
GSM4045355	4.09718	1.48748	2.6097	I	DP
S121.CEL	1.88583	-0.723429	2.60926	I	I
GSM212281	3.04424	0.435501	2.60873	I	DP
GPL97_GSM247036	2.1575	-0.449954	2.60745	I	I
GSM4045504	4.36921	1.76357	2.60564	I	DP
GSM4045969	4.09022	1.48544	2.60478	I	DP
GSM392990	-0.119914	-2.72125	2.60134	I	DN
GSM4045792	3.84537	1.24497	2.60039	I	DP
GSM4045274	2.36598	-0.233364	2.59934	I	I
GSM2205165	2.5944	-0.00445329	2.59885	I	I
P1715-03-E974-U133Plus-2.cel	2.10964	-0.489096	2.59873	I	I
SMM0_C75	1.34473	-1.25273	2.59746	I	I
GSM95724	0.80364	-1.78611	2.58975	I	I
GSM772382	0.438329	-2.14848	2.58681	I	I
1777_1_BM_CD138pos	0.934814	-1.65187	2.58668	I	I
GSM392990	-0.0130868	-2.59929	2.58621	I	DN
GSM494159	3.16195	0.576994	2.58496	I	DP
GSM4045778	3.68681	1.10293	2.58387	I	DP
2626_1_BM_CD138pos	-0.583441	-3.16554	2.5821	I	DN
GSM2205006	0.511694	-2.06977	2.58146	I	I
GPL4819_GSM162332	1.43091	-1.15002	2.58093	I	I
GPL96_GSM246586	2.0397	-0.53993	2.57963	I	I
GSM2205436	0.391313	-2.18673	2.57805	I	I
GSM771744	1.31207	-1.26138	2.57346	I	I
GSM4045386	4.44051	1.86736	2.57315	I	DP
GSM147584	1.62048	-0.952125	2.5726	I	I
GSM149022	-0.212148	-2.78444	2.5723	I	DN
GSM772169	1.2255	-1.34088	2.56638	I	I
GSM772285	2.63559	0.069266	2.56632	I	DP
GSM4045719	3.7511	1.1852	2.5659	I	DP
GSM4045203	3.00408	0.438359	2.56572	I	DP
GSM771842	-0.0691864	-2.6342	2.56502	I	DN
GSM4045343	2.86538	0.301889	2.56349	I	DP
GSM2205300	0.683322	-1.87806	2.56138	I	I
GSM592523	0.744657	-1.81653	2.56119	I	I
GSM4045209	4.76702	2.20612	2.5609	I	DP
GSM4045818	3.52095	0.962284	2.55867	I	DP
MM25_45	-0.155132	-2.71377	2.55864	I	DN
GSM51032	0.856055	-1.70182	2.55787	I	I
2639_1_BM_CD138pos	1.65813	-0.896905	2.55503	I	I
GPL97_GSM246802	3.06749	0.514489	2.55301	I	DP
GSM4045489	3.1542	0.601632	2.55256	I	DP
GSM4045449	3.84622	1.29367	2.55255	I	DP
GPL96_GSM246613	2.44479	-0.107042	2.55183	I	I
GSM51261	0.508142	-2.04316	2.5513	I	I
GSM51192	-0.704419	-3.25504	2.55062	I	DN
GSM4045331	2.73151	0.181048	2.55046	I	DP
GSM392956	0.676507	-1.87078	2.54729	I	I
GSM147604	1.66291	-0.884266	2.54717	I	I
GSM771514	1.84454	-0.701313	2.54585	I	I
GPL4819_GSM162441	6.80525	4.25955	2.54569	I	DP
GSM4045670	2.88262	0.338037	2.54459	I	DP
GPL96_GSM246722	1.77981	-0.764699	2.54451	I	I
1309_2_BM_CD138pos	-0.251943	-2.79599	2.54404	I	DN
GPL96_GSM246633	1.11947	-1.42319	2.54266	I	I
GSM2205064	2.80387	0.261219	2.54265	I	DP
1516_1_BM_CD138pos	-0.85551	-3.39807	2.54256	I	DN
GSM4045647	3.8238	1.28213	2.54168	I	DP
GSM4045773	2.68215	0.140991	2.54116	I	DP
GSM4045472	4.66774	2.12678	2.54096	I	DP
GSM4045678	3.40041	0.860643	2.53977	I	DP
GSM392956	0.763349	-1.77388	2.53723	I	I
GSM4045347	4.54906	2.01398	2.53509	I	DP
GSM392907	2.14712	-0.386844	2.53397	I	I
GSM4045642	2.5795	0.0471179	2.53238	I	DP
GSM592455	0.802502	-1.72777	2.53027	I	I
GSM4045616	3.27428	0.745749	2.52853	I	DP
GSM592805	-0.762537	-3.29079	2.52825	I	DN
GSM2205044	1.48197	-1.04571	2.52767	I	I
GSM4045803	3.81596	1.28856	2.52739	I	DP
P1777-03-F179-U133Plus-2.cel	0.973732	-1.55246	2.52619	I	I
GSM772108	1.89873	-0.626793	2.52553	I	I
GSM4045451	4.55938	2.03436	2.52502	I	DP
MM25_55	0.354168	-2.17006	2.52423	I	I
GSM4045896	4.89202	2.36849	2.52353	I	DP
GSM771828	0.0656892	-2.45533	2.52102	I	I
GSM4045939	2.48854	-0.0312759	2.51981	I	I
GSM4045478	2.43151	-0.0859881	2.5175	I	I
GSM4045941	3.34476	0.8285	2.51626	I	DP
GSM592875	0.444532	-2.07109	2.51562	I	I
GSM212218	1.39113	-1.12272	2.51385	I	I
GSM392931	1.64187	-0.87164	2.51351	I	I
GSM4045382	2.10338	-0.409941	2.51332	I	I
GSM4048109	4.64952	2.13836	2.51116	I	DP
GSM493983	1.53338	-0.977041	2.51043	I	I
2581_1_BM_CD138pos	0.28694	-2.22094	2.50788	I	I
GSM4045239	3.42644	0.918647	2.50779	I	DP
GSM95705	1.33465	-1.17276	2.50742	I	I
GSM772334	3.03931	0.532034	2.50728	I	DP
GPL96_GSM246566	4.55772	2.05061	2.50712	I	DP
GSM4045301	3.68558	1.17901	2.50657	I	DP
GSM95666	0.725385	-1.78049	2.50588	I	I
GSM4045923	3.99895	1.49348	2.50547	I	DP
1293_1_BM_CD138pos	-1.22549	-3.7305	2.50501	I	DN
GPL96_GSM246598	5.62601	3.12163	2.50438	I	DP
2102_1_BM_CD138pos	2.69805	0.19434	2.50371	I	DP
GPL97_GSM246986	0.771115	-1.7296	2.50072	I	I
GSM4045838	3.5266	1.0275	2.49911	I	DP
GSM392931	1.54473	-0.952467	2.49719	I	I
GSM772310	0.0227594	-2.47168	2.49444	I	I
GPL4819_GSM162380	2.60477	0.110689	2.49409	I	DP
GSM771796	-0.166265	-2.6576	2.49133	I	DN
2831_1_BM_CD138pos	-1.34788	-3.83741	2.48954	I	DN
GSM4045922	3.32893	0.839888	2.48904	I	DP
GSM4045949	2.86437	0.377405	2.48696	I	DP
GSM4045701	3.4398	0.953358	2.48644	I	DP
GSM772001	2.0658	-0.419973	2.48577	I	I
GSM4045815	3.48599	1.00104	2.48494	I	DP
GSM4045539	3.24368	0.759645	2.48404	I	DP
GSM4045392	4.11877	1.63649	2.48228	I	DP
S332.CEL	-0.346958	-2.82915	2.48219	I	DN
GSM4045501	4.05965	1.57765	2.482	I	DP
GSM4045789	4.22963	1.74819	2.48144	I	DP
GSM1686619	3.38583	0.908021	2.47781	I	DP
GSM771695	0.152511	-2.32494	2.47746	I	I
GSM4045510	4.60567	2.12914	2.47652	I	DP
GSM149016	0.903443	-1.57053	2.47397	I	I
GPL96_GSM246545	1.62873	-0.843653	2.47238	I	I
GSM4045118	4.01559	1.54327	2.47232	I	DP
S233.CEL	0.248235	-2.22382	2.47205	I	I
GSM149027	0.7467	-1.72368	2.47038	I	I
GSM2205239	2.28945	-0.180584	2.47004	I	I
GSM392907	2.01884	-0.450264	2.46911	I	I
GSM4045707	2.21804	-0.250641	2.46868	I	I
GSM4045672	2.77842	0.310486	2.46793	I	DP
GSM4045749	5.13103	2.66809	2.46294	I	DP
GSM592458	0.657424	-1.80107	2.45849	I	I
GSM4045436	5.15525	2.69733	2.45792	I	DP
GSM4048042	3.91561	1.45856	2.45704	I	DP
1393_1_BM_CD138pos	0.484889	-1.97006	2.45495	I	I
GSM212253	2.03246	-0.422467	2.45492	I	I
GSM4048038	4.19937	1.74447	2.4549	I	DP
2815_1_BM_CD138pos	-1.48744	-3.9423	2.45486	I	DN
GSM592499	1.25438	-1.20012	2.45449	I	I
1193_3_BM_CD138pos	1.31143	-1.14277	2.45419	I	I
GSM771437	0.533445	-1.91777	2.45122	I	I
GSM341951	1.36187	-1.08834	2.45021	I	I
GSM4048043	4.48086	2.03102	2.44984	I	DP
GSM4045608	2.80961	0.361868	2.44774	I	DP
GSM2188776	1.4243	-1.02218	2.44648	I	I
NDMM8_C46	4.09368	1.64737	2.44631	I	DP
GPL4819_GSM162373	2.39944	-0.0453146	2.44476	I	I
GSM2205399	2.6431	0.200035	2.44306	I	DP
GSM4045277	2.27677	-0.166058	2.44283	I	I
GSM772203	1.5564	-0.883736	2.44014	I	I
1178_1_BM_CD138pos	2.78059	0.342793	2.4378	I	DP
GSM4045300	3.06939	0.632855	2.43654	I	DP
GSM4045694	3.51481	1.07922	2.43559	I	DP
GSM4045388	3.80648	1.37157	2.43491	I	DP
GSM2205021	0.542398	-1.89087	2.43327	I	I
S307.CEL	1.34291	-1.08593	2.42884	I	I
GSM392876	2.76239	0.334106	2.42829	I	DP
GSM51083	0.562065	-1.86435	2.42641	I	I
GPL97_GSM246988	4.73207	2.30712	2.42494	I	DP
GSM4045544	2.1422	-0.282298	2.4245	I	I
GSM4045674	3.79148	1.36858	2.4229	I	DP
GSM4045895	2.3527	-0.0695345	2.42224	I	I
1882_1_BM_CD138pos	-0.041943	-2.46401	2.42206	I	DN
GSM4045224	2.45837	0.0365701	2.4218	I	DP
GSM4045476	3.8308	1.4106	2.42021	I	DP
GSM4045574	3.69116	1.27733	2.41383	I	DP
P1581-02-E833-U133Plus-2.cel	0.592763	-1.82103	2.41379	I	I
GPL97_GSM247009	1.51397	-0.898838	2.4128	I	I
GSM4045433	3.31219	0.900236	2.41196	I	DP
2336_1_BM_CD138pos	0.6541	-1.75757	2.41167	I	I
1454_1_BM_CD138pos	2.29544	-0.115684	2.41112	I	I
GSM592695	0.514973	-1.89479	2.40976	I	I
P1407-01-E466-U133Plus-2.cel	0.285274	-2.12424	2.40951	I	I
GSM392876	2.80624	0.397171	2.40907	I	DP
GSM4045861	2.43294	0.024087	2.40885	I	DP
2614_1_BM_CD138pos	1.57913	-0.828686	2.40782	I	I
GSM4045833	3.68516	1.27744	2.40771	I	DP
E5087.CEL	-1.32325	-3.73053	2.40728	I	DN
GSM2205406	1.90168	-0.502581	2.40426	I	I
GSM4045320	4.27604	1.87312	2.40292	I	DP
GSM4045381	4.85684	2.45392	2.40291	I	DP
GSM4045458	2.54543	0.144805	2.40063	I	DP
GSM771476	0.219082	-2.17829	2.39737	I	I
1522_1_BM_CD138pos	0.818829	-1.57721	2.39604	I	I
GSM4045321	3.88806	1.49331	2.39475	I	DP
GSM4045891	3.3854	0.990702	2.3947	I	DP
GSM4045409	4.74652	2.35213	2.39439	I	DP
GPL96_GSM246745	5.59258	3.19998	2.3926	I	DP
GSM4045615	3.76829	1.37607	2.39222	I	DP
GSM4045710	3.78008	1.38874	2.39134	I	DP
GSM719099	2.68919	0.29972	2.38947	I	DP
GSM2205225	2.48678	0.0975163	2.38926	I	DP
GSM4045360	2.84414	0.456949	2.3872	I	DP
GPL4819_GSM162426	1.06019	-1.32508	2.38528	I	I
P1438-01-E539-U133Plus-2.cel	1.1418	-1.2423	2.38409	I	I
GSM4045257	2.9141	0.53127	2.38282	I	DP
MM17_3	0.480159	-1.89998	2.38014	I	I
P1282-02-D996-U133Plus-2.cel	-0.0825295	-2.46121	2.37868	I	DN
GSM4045761	3.84678	1.46873	2.37805	I	DP
GSM4045834	2.79837	0.421621	2.37675	I	DP
GSM4045422	3.89086	1.51411	2.37675	I	DP
GSM4045348	3.50809	1.13454	2.37355	I	DP
GSM4045610	1.27988	-1.09322	2.37311	I	I
GSM771487	1.89499	-0.477538	2.37253	I	I
GSM392787	4.20571	1.83384	2.37187	I	DP
GSM772358	2.03405	-0.336316	2.37037	I	I
GSM4045926	4.3309	1.96211	2.36879	I	DP
GSM51104	3.41755	1.05038	2.36718	I	DP
GSM4045403	3.80491	1.43807	2.36684	I	DP
GSM772446	2.85055	0.484467	2.36608	I	DP
GSM4045555	4.25639	1.89175	2.36463	I	DP
GSM4045716	4.07077	1.70654	2.36422	I	DP
GSM2205240	3.53288	1.16997	2.36291	I	DP
GSM719059	2.42497	0.0641942	2.36078	I	DP
GSM4048162	4.23306	1.87271	2.36034	I	DP
GSM4048067	3.48933	1.13176	2.35756	I	DP
GSM2205333	2.69473	0.337497	2.35723	I	DP
GSM212158	-1.13281	-3.48989	2.35708	I	DN
GSM95768	-0.0523169	-2.40804	2.35572	I	DN
GSM4045578	2.37041	0.0156525	2.35475	I	DP
GSM771956	1.3418	-1.01216	2.35396	I	I
GSM772300	1.00712	-1.34414	2.35127	I	I
GSM771843	0.314043	-2.03708	2.35113	I	I
GSM147601	2.26227	-0.0879434	2.35021	I	I
GSM392787	4.24526	1.89765	2.34761	I	DP
GSM771575	-0.942835	-3.29014	2.3473	I	DN
P1777-02-F127-U133Plus-2.cel	0.163806	-2.18273	2.34654	I	I
1352_1_BM_CD138pos	-1.61955	-3.96592	2.34638	I	DN
GSM2204857	4.90999	2.5647	2.34529	I	DP
GSM4045823	1.89832	-0.445304	2.34362	I	I
GSM147053	1.72648	-0.617071	2.34355	I	I
2140_1_BM_CD138pos	-0.125849	-2.46713	2.34128	I	DN
GSM4045706	2.48032	0.140974	2.33934	I	DP
1325_1_BM_CD138pos	-1.08029	-3.41914	2.33886	I	DN
GSM4048122	3.55628	1.21773	2.33854	I	DP
2047_1_BM_CD138pos	1.93309	-0.405334	2.33843	I	I
GSM95813	0.256176	-2.0819	2.33807	I	I
GSM4045809	3.70318	1.36521	2.33797	I	DP
GSM4045184	4.54903	2.2116	2.33743	I	DP
GSM4045952	3.3203	0.983431	2.33687	I	DP
GSM4048155	3.99845	1.66159	2.33686	I	DP
2570_1_BM_CD138pos	0.379532	-1.95524	2.33477	I	I
GSM4045254	3.60941	1.27522	2.33419	I	DP
GSM592570	-0.107969	-2.44143	2.33346	I	DN
GSM4045918	2.79891	0.466961	2.33195	I	DP
GSM4045396	4.07928	1.74817	2.33111	I	DP
P0521-03-D592-U133Plus-2.cel	-0.754689	-3.08555	2.33087	I	DN
P1231-04-D745-U133Plus-2.cel	-1.1195	-3.45002	2.33052	I	DN
GSM2205216	1.90066	-0.428744	2.3294	I	I
GSM4045948	2.39285	0.0648207	2.32803	I	DP
GPL97_GSM246982	1.61922	-0.702979	2.3222	I	I
GSM4045256	3.2102	0.888678	2.32152	I	DP
GPL97_GSM247001	2.76198	0.440511	2.32147	I	DP
GSM4045307	4.39789	2.07654	2.32135	I	DP
GSM4045874	3.04364	0.72237	2.32127	I	DP
GSM4045335	3.20038	0.879614	2.32077	I	DP
GSM212303	2.43916	0.119268	2.31989	I	DP
GSM4048132	4.37032	2.05152	2.3188	I	DP
GSM4045135	4.49172	2.17553	2.31619	I	DP
GSM4045414	3.55118	1.23501	2.31617	I	DP
GSM148954	1.54719	-0.768372	2.31556	I	I
GPL96_GSM246734	4.47256	2.15742	2.31514	I	DP
GSM147050	2.27633	-0.0379791	2.31431	I	I
GSM4048130	4.22576	1.91275	2.31301	I	DP
GPL97_GSM246808	3.10471	0.792357	2.31235	I	DP
GSM4045125	4.38875	2.07859	2.31016	I	DP
GSM4045423	3.57799	1.2681	2.30989	I	DP
2772_1_BM_CD138pos	0.569526	-1.73967	2.3092	I	I
GSM4045137	3.93223	1.62344	2.30879	I	DP
GSM592618	0.195895	-2.11283	2.30872	I	I
GSM4048094	4.4621	2.15841	2.30369	I	DP
GPL97_GSM246849	3.77329	1.46988	2.30342	I	DP
GSM2205254	0.772528	-1.53083	2.30336	I	I
GPL96_GSM246649	0.320149	-1.982	2.30215	I	I
GSM592716	3.32927	1.02775	2.30152	I	DP
2230_1_BM_CD138pos	2.57199	0.271629	2.30036	I	DP
IgM-MGUS1_C21	0.324314	-1.97555	2.29987	I	I
GSM4048047	4.59012	2.29179	2.29834	I	DP
GSM2205147	4.15122	1.85306	2.29816	I	DP
GSM4048097	4.35904	2.06131	2.29773	I	DP
GSM4045648	3.63317	1.33628	2.29689	I	DP
GSM1685582	5.06453	2.76879	2.29574	I	DP
GSM2205106	2.19478	-0.100717	2.2955	I	I
2365_1_BM_CD138pos	3.82732	1.53194	2.29538	I	DP
GSM95809	0.456768	-1.83738	2.29414	I	I
GSM4045356	3.89507	1.60203	2.29304	I	DP
GSM4045665	4.07508	1.78252	2.29257	I	DP
1433_2_BM_CD138pos	4.76976	2.47732	2.29244	I	DP
GSM149069	1.56057	-0.730187	2.29076	I	I
GSM51073	2.08056	-0.208667	2.28923	I	I
GSM4045623	3.7785	1.48961	2.28889	I	DP
GSM212181	-0.147303	-2.43496	2.28766	I	DN
GSM4045563	1.721	-0.565057	2.28605	I	I
GSM772365	0.675611	-1.60884	2.28445	I	I
GPL97_GSM246815	2.17189	-0.11156	2.28345	I	I
NDMM8_C67	3.89188	1.60908	2.2828	I	DP
GSM4045201	3.54939	1.26699	2.2824	I	DP
GSM147033	1.47892	-0.802961	2.28188	I	I
GSM4045393	1.76879	-0.512963	2.28175	I	I
GSM4045169	4.22255	1.94115	2.2814	I	DP
P1492-01-E680-U133Plus-2.cel	0.0460696	-2.23502	2.28109	I	I
GPL97_GSM246912	2.12194	-0.158712	2.28065	I	I
SMM4_C90	1.84232	-0.437535	2.27986	I	I
E4121.CEL	1.12582	-1.15365	2.27947	I	I
GSM4045298	3.91473	1.63576	2.27896	I	DP
GSM1686588	3.02194	0.743302	2.27864	I	DP
GSM212276	1.13333	-1.14385	2.27719	I	I
GSM4045611	3.70505	1.43162	2.27342	I	DP
GSM772347	-0.272514	-2.54228	2.26977	I	DN
GSM4045245	4.09805	1.83137	2.26667	I	DP
GSM4045315	3.79994	1.53384	2.2661	I	DP
GSM4045234	2.30937	0.0458825	2.26348	I	DP
GSM2188787	-0.893525	-3.15583	2.2623	I	DN
1380_1_BM_CD138pos	-1.472	-3.73356	2.26156	I	DN
GSM4045131	3.60892	1.34859	2.26033	I	DP
GSM2204938	2.02955	-0.228504	2.25805	I	I
GSM4045202	3.96796	1.71086	2.2571	I	DP
GSM4048054	4.38423	2.12886	2.25537	I	DP
GSM51207	1.44291	-0.812339	2.25525	I	I
GSM4045630	3.57592	1.32075	2.25516	I	DP
GSM95700	1.76298	-0.49097	2.25395	I	I
GSM4045712	3.7484	1.49501	2.25339	I	DP
GSM148975	-0.239367	-2.49154	2.25218	I	DN
GSM342033	3.50591	1.2542	2.25172	I	DP
GSM4045508	3.53858	1.28919	2.24939	I	DP
GSM4048050	4.52375	2.27511	2.24864	I	DP
GSM772111	1.55898	-0.688582	2.24756	I	I
GSM4048117	4.18186	1.93496	2.2469	I	DP
GSM592613	0.375311	-1.86645	2.24176	I	I
GSM4045607	3.01522	0.773967	2.24126	I	DP
GSM392845	1.48262	-0.757859	2.24048	I	I
1260_1_BM_CD138pos	-0.222743	-2.46311	2.24037	I	DN
GSM149045	0.148386	-2.09118	2.23956	I	I
GSM392845	1.56103	-0.676463	2.2375	I	I
GSM771805	0.0274795	-2.20381	2.23129	I	I
GSM2205408	0.497106	-1.73408	2.23119	I	I
1436_1_BM_CD138pos	-0.589372	-2.81969	2.23032	I	DN
GSM592685	2.00304	-0.227219	2.23026	I	I
GPL4819_GSM162385	2.87009	0.641053	2.22903	I	DP
GPL97_GSM246814	2.04183	-0.185259	2.22709	I	I
GSM392759	0.0104148	-2.21531	2.22572	I	I
GSM4045369	4.07472	1.84956	2.22516	I	DP
GSM392885	1.36477	-0.859834	2.2246	I	I
GSM392890	2.77267	0.548316	2.22435	I	DP
GSM4048114	4.22963	2.00661	2.22302	I	DP
GSM4045591	4.48589	2.26384	2.22204	I	DP
GSM592635	0.648288	-1.57344	2.22173	I	I
GSM2204960	-0.497851	-2.71912	2.22127	I	DN
GSM4045529	4.07244	1.85145	2.22099	I	DP
GSM771957	0.755327	-1.46531	2.22063	I	I
GSM4045126	2.86706	0.646553	2.2205	I	DP
GSM4045207	2.07998	-0.140421	2.2204	I	I
P1775-02-F328B-U133Plus-2.cel	-0.933766	-3.15375	2.21999	I	DN
GSM392890	2.70506	0.485512	2.21955	I	DP
GSM1686637	4.1863	1.97055	2.21575	I	DP
GSM4045934	2.42394	0.210281	2.21366	I	DP
GSM4045703	3.91659	1.70295	2.21364	I	DP
GSM392759	0.104313	-2.10835	2.21266	I	I
GSM147565	1.95427	-0.258154	2.21242	I	I
GSM4048143	4.26791	2.05553	2.21238	I	DP
GSM4045892	3.39112	1.18021	2.21091	I	DP
GPL96_GSM246750	2.64463	0.434052	2.21058	I	DP
MM16_24	0.0846634	-2.12491	2.20958	I	I
GPL96_GSM246666	-4.24837	-6.45631	2.20794	I	DN
GSM51174	1.71073	-0.49491	2.20564	I	I
GSM4045567	3.42536	1.22071	2.20464	I	DP
GSM4045340	3.39378	1.18952	2.20427	I	DP
2216_1_BM_CD138pos	1.61152	-0.592258	2.20378	I	I
P1336-03-E266-U133Plus-2.cel	2.06253	-0.141171	2.2037	I	I
2718_1_BM_CD138pos	-0.507148	-2.71078	2.20363	I	DN
GSM494030	2.02914	-0.172703	2.20184	I	I
GPL97_GSM246863	2.21769	0.0166135	2.20108	I	DP
GSM392885	1.25068	-0.949854	2.20054	I	I
GSM4045663	3.99978	1.80027	2.19951	I	DP
GSM4045727	3.97475	1.77586	2.19889	I	DP
GPL97_GSM247013	3.83076	1.63199	2.19877	I	DP
GSM4045945	3.34471	1.14597	2.19874	I	DP
GSM592820	1.35943	-0.836445	2.19588	I	I
GSM4048093	3.62593	1.43018	2.19575	I	DP
GSM147578	1.08104	-1.10921	2.19024	I	I
GSM102631	4.88228	2.69295	2.18933	I	DP
GSM592493	1.67589	-0.512695	2.18859	I	I
GSM4045174	3.768	1.5797	2.18831	I	DP
GSM4045199	3.78622	1.59879	2.18742	I	DP
GSM4048051	4.2306	2.04368	2.18692	I	DP
GSM4045427	3.97754	1.79062	2.18692	I	DP
GSM771508	1.52221	-0.663326	2.18554	I	I
GSM4045671	4.14597	1.9622	2.18378	I	DP
GSM1686654	0.13018	-2.05297	2.18315	I	I
GSM2205260	2.99792	0.815461	2.18246	I	DP
2407_1_BM_CD138pos	0.420082	-1.76224	2.18232	I	I
GSM771880	0.269693	-1.91145	2.18114	I	I
GSM147014	2.02162	-0.156664	2.17828	I	I
SMM0_C53	0.547393	-1.63083	2.17822	I	I
GSM4045167	4.33694	2.15893	2.17801	I	DP
GSM4045588	3.65468	1.47819	2.17649	I	DP
GSM4045863	3.64842	1.47217	2.17626	I	DP
GSM592787	1.65239	-0.521275	2.17366	I	I
GPL4819_GSM162347	0.941989	-1.23131	2.1733	I	I
GSM342038	1.68138	-0.491632	2.17302	I	I
GSM2204900	2.28008	0.107118	2.17296	I	DP
GSM2205139	0.0638235	-2.10906	2.17288	I	I
2461_1_BM_CD138pos	-0.651826	-2.82452	2.17269	I	DN
GSM4045961	3.45091	1.27851	2.1724	I	DP
GSM4045695	2.47495	0.302602	2.17234	I	DP
NDMM8_C40	1.95874	-0.211637	2.17038	I	I
GSM392857	0.841394	-1.3285	2.1699	I	I
GSM392968	2.33984	0.170843	2.16899	I	DP
GSM392968	2.26237	0.0937682	2.1686	I	DP
1520_1_BM_CD138pos	2.55572	0.390568	2.16515	I	DP
GPL97_GSM246936	0.821027	-1.34396	2.16498	I	I
GSM2205450	-0.967991	-3.12961	2.16162	I	DN
GSM772252	-0.431869	-2.59336	2.16149	I	DN
GSM4045921	3.50852	1.3478	2.16072	I	DP
GSM392905	1.10097	-1.0567	2.15767	I	I
GSM4045620	3.21081	1.05355	2.15726	I	DP
GSM4048138	3.18767	1.0322	2.15547	I	DP
GSM392857	0.736344	-1.41901	2.15536	I	I
2490_2_BM_CD138pos	5.82101	3.66664	2.15437	I	DP
GSM2205065	2.14638	-0.00482629	2.15121	I	I
GSM149066	0.0638589	-2.08604	2.1499	I	I
GSM4045900	3.56567	1.41586	2.14981	I	DP
GSM341983	0.77217	-1.37637	2.14854	I	I
GSM772265	1.86197	-0.286437	2.14841	I	I
GSM494245	2.48578	0.339165	2.14662	I	DP
GSM494248	1.12645	-1.02012	2.14657	I	I
GSM2204903	1.37678	-0.767838	2.14462	I	I
GSM51323	0.825351	-1.31784	2.14319	I	I
GSM4045644	3.8265	1.68439	2.14211	I	DP
GSM4045128	4.17423	2.03318	2.14105	I	DP
GSM4045452	4.77901	2.6384	2.14061	I	DP
GSM212288	2.53631	0.395799	2.14051	I	DP
GSM4045683	3.11087	0.970457	2.14041	I	DP
GSM392913	1.85946	-0.280951	2.14041	I	I
GSM4045280	2.97304	0.833467	2.13958	I	DP
SMM3_C70	0.489851	-1.64904	2.13889	I	I
MM17_95	1.38519	-0.753569	2.13876	I	I
GSM4045940	2.99029	0.851935	2.13836	I	DP
GSM4045691	3.15286	1.0145	2.13835	I	DP
GSM4045814	3.79744	1.65965	2.13779	I	DP
SMM0_C54	1.03693	-1.09993	2.13686	I	I
GSM4045327	2.52827	0.393386	2.13489	I	DP
GSM51247	0.816776	-1.31806	2.13484	I	I
GPL97_GSM246967	1.24963	-0.883314	2.13295	I	I
GSM4045643	3.62062	1.49034	2.13028	I	DP
GSM4045865	4.35864	2.22999	2.12865	I	DP
GSM4045820	3.56421	1.43564	2.12856	I	DP
S31.CEL	3.02808	0.900464	2.12762	I	DP
GSM392905	0.983599	-1.14394	2.12754	I	I
GSM51325	0.673694	-1.45374	2.12743	I	I
GSM149036	-0.192098	-2.31786	2.12576	I	DN
2050_1_BM_CD138pos	-0.273209	-2.39838	2.12517	I	DN
GSM392891	-1.18531	-3.30883	2.12351	I	DN
GSM212247	4.89384	2.77117	2.12266	I	DP
1682_1_BM_CD138pos	3.77192	1.65162	2.1203	I	DP
GPL96_GSM246753	5.28493	3.16684	2.1181	I	DP
GSM4045231	3.22301	1.10579	2.11722	I	DP
GSM4045291	4.51511	2.39919	2.11591	I	DP
GSM392913	1.76397	-0.351764	2.11574	I	I
GSM4045737	3.83114	1.71557	2.11558	I	DP
SMM0_C72	0.949092	-1.16167	2.11076	I	I
GSM4045840	5.11555	3.005	2.11056	I	DP
GSM4045592	3.15763	1.0471	2.11054	I	DP
GPL4819_GSM162505	1.51935	-0.590666	2.11002	I	I
MM38_63	-0.756901	-2.86593	2.10903	I	DN
GSM2204948	2.82766	0.719119	2.10854	I	DP
GSM341936	-0.0311168	-2.13911	2.10799	I	DN
GSM4045654	3.69795	1.59036	2.10759	I	DP
GSM4045241	3.76038	1.65343	2.10694	I	DP
GSM772228	0.875576	-1.23007	2.10564	I	I
P1017-02-D243-U133Plus-2.cel	0.416674	-1.68869	2.10536	I	I
2788_1_BM_CD138pos	-1.57703	-3.68106	2.10404	I	DN
GSM2205270	1.35075	-0.752283	2.10304	I	I
GSM95826	3.24533	1.1424	2.10293	I	DP
GSM4045243	1.69877	-0.403938	2.10271	I	I
GSM592931	0.753668	-1.34733	2.101	I	I
GSM4045953	4.37038	2.27221	2.09817	I	DP
GSM4045884	2.75298	0.656114	2.09687	I	DP
GSM149053	-0.923789	-3.0201	2.09632	I	DN
GPL96_GSM246644	1.8515	-0.244759	2.09625	I	I
GSM4045732	3.38887	1.29262	2.09625	I	DP
GSM4045720	3.71022	1.61536	2.09485	I	DP
GSM4045888	2.70134	0.607176	2.09417	I	DP
GSM392891	-1.31693	-3.40947	2.09254	I	DN
GSM4045781	3.48108	1.38884	2.09224	I	DP
GPL97_GSM247039	2.11664	0.0249904	2.09165	I	DP
GSM4048159	2.77748	0.686753	2.09073	I	DP
GSM771975	-0.410441	-2.50056	2.09012	I	DN
GSM4048120	3.67971	1.59441	2.0853	I	DP
GSM4045483	4.62789	2.54309	2.0848	I	DP
GSM51159	-0.740857	-2.82502	2.08417	I	DN
GPL97_GSM246972	2.0208	-0.0631584	2.08395	I	I
GSM771602	1.05209	-1.03167	2.08375	I	I
P1580-02-E777-U133Plus-2.cel	0.678113	-1.40309	2.0812	I	I
GSM771527	2.29432	0.213667	2.08065	I	DP
GSM4045806	2.99229	0.91283	2.07946	I	DP
GSM494209	3.13443	1.05567	2.07877	I	DP
GSM771629	1.01247	-1.06608	2.07855	I	I
GSM592653	4.75244	2.67528	2.07716	I	DP
MM30_19	-1.2831	-3.35965	2.07655	I	DN
SMM4_C19	1.31772	-0.758662	2.07639	I	I
GSM592933	0.596127	-1.48023	2.07635	I	I
GSM51316	1.94953	-0.126743	2.07627	I	I
GSM2205109	4.10515	2.02917	2.07598	I	DP
GSM771856	2.78488	0.711354	2.07353	I	DP
GSM4045594	3.96011	1.88666	2.07345	I	DP
E5007.CEL	2.56034	0.488809	2.07153	I	DP
GSM4045166	2.71991	0.649709	2.07021	I	DP
GSM719083	0.429598	-1.6384	2.068	I	I
GSM4045637	3.28281	1.21522	2.06759	I	DP
NDMM8_C02	1.69667	-0.369828	2.0665	I	I
GSM149011	3.14668	1.08134	2.06533	I	DP
GSM771571	0.944158	-1.11745	2.06161	I	I
GSM2205433	1.68146	-0.379519	2.06098	I	I
MM38_21	-0.284123	-2.34489	2.06076	I	DN
GSM51217	2.12467	0.0640997	2.06057	I	DP
GSM592771	-0.797102	-2.85754	2.06044	I	DN
GPL96_GSM246758	0.121182	-1.93821	2.05939	I	I
GSM772353	0.45727	-1.60095	2.05822	I	I
GSM95802	-0.0485459	-2.10652	2.05797	I	DN
1857_1_BM_CD138pos	-0.894867	-2.95247	2.0576	I	DN
GSM771471	0.0284441	-2.0285	2.05695	I	I
GSM2205071	1.98836	-0.0685204	2.05688	I	I
GSM4045807	3.33088	1.27412	2.05676	I	DP
GSM95679	2.66558	0.608915	2.05667	I	DP
MM17_32	-0.101241	-2.15736	2.05611	I	DN
GSM4045786	3.36298	1.30689	2.05609	I	DP
GSM2205309	0.199287	-1.85652	2.0558	I	I
GSM2205046	2.04137	-0.0133258	2.0547	I	I
1910_1_BM_CD138pos	1.58676	-0.467783	2.05454	I	I
GSM771566	2.97943	0.925492	2.05394	I	DP
GSM212230	2.30484	0.25186	2.05298	I	DP
GSM2188751	-0.502392	-2.5553	2.05291	I	DN
GSM4048073	4.33043	2.27902	2.0514	I	DP
GSM4045453	3.6804	1.62909	2.05132	I	DP
GSM4045488	3.09954	1.04835	2.05119	I	DP
GSM494221	1.86768	-0.183307	2.05099	I	I
GSM592861	0.712282	-1.33807	2.05035	I	I
MM25_91	-0.786791	-2.83653	2.04974	I	DN
GSM4045465	4.56149	2.51194	2.04955	I	DP
GSM51179	0.245082	-1.80444	2.04952	I	I
GSM4045584	3.31236	1.2639	2.04846	I	DP
GPL96_GSM246710	4.80386	2.75612	2.04774	I	DP
GSM4045498	4.05848	2.01392	2.04456	I	DP
NDMM8_C62	1.15585	-0.888431	2.04428	I	I
GSM772381	1.24167	-0.800777	2.04245	I	I
GSM4045963	2.87761	0.836024	2.04158	I	DP
GSM95653	3.30024	1.26018	2.04006	I	DP
GSM4045944	3.62861	1.58916	2.03945	I	DP
GSM592949	3.16283	1.12384	2.03899	I	DP
GSM719080	1.07738	-0.960152	2.03753	I	I
RRMM2_C81	0.414205	-1.62167	2.03587	I	I
GSM4045715	2.96258	0.92699	2.03559	I	DP
E6003.CEL	2.70798	0.67345	2.03453	I	DP
GSM592606	-0.1027	-2.13641	2.03371	I	DN
2670_1_BM_CD138pos	-1.47459	-3.50695	2.03237	I	DN
SMM0_C18	1.07615	-0.955695	2.03184	I	I
GSM494025	-0.956692	-2.9883	2.03161	I	DN
GSM4045932	2.74421	0.713387	2.03082	I	DP
GSM4045217	2.34419	0.315866	2.02832	I	DP
NDMM8_C27	2.16156	0.133622	2.02794	I	DP
NDMM8_C13	0.865765	-1.1597	2.02547	I	I
GSM147027	1.01702	-1.00774	2.02476	I	I
S216.CEL	2.8895	0.866804	2.02269	I	DP
GSM4045532	3.46374	1.44128	2.02245	I	DP
GPL96_GSM246686	-1.30326	-3.32562	2.02236	I	DN
GSM4045946	1.9204	-0.101784	2.02218	I	I
1710_1_BM_CD138pos	3.35334	1.33166	2.02168	I	DP
GSM772139	-0.288361	-2.30999	2.02163	I	DN
GSM592792	0.188076	-1.83216	2.02024	I	I
GSM771950	2.43611	0.417873	2.01824	I	DP
GSM4048111	4.0375	2.01943	2.01808	I	DP
GSM392790	3.97622	1.95823	2.01798	I	DP
S224.CEL	1.82308	-0.194457	2.01754	I	I
GSM4045364	3.43136	1.41503	2.01633	I	DP
GSM4045253	2.43409	0.418047	2.01605	I	DP
GSM4048153	3.75794	1.74384	2.0141	I	DP
1783_1_BM_CD138pos	0.164813	-1.8488	2.01361	I	I
GSM592924	1.86255	-0.148607	2.01116	I	I
GPL96_GSM246535	0.988419	-1.02161	2.01003	I	I
MM38_16	-0.0150385	-2.02488	2.00985	I	DN
GSM2054173	2.44204	0.433081	2.00896	I	DP
GSM4048161	3.66028	1.65149	2.00878	I	DP
GSM2205259	2.10909	0.101035	2.00805	I	DP
GSM592831	2.048	0.0403271	2.00767	I	DP
2325_1_BM_CD138pos	0.627482	-1.37949	2.00697	I	I
GSM2205191	1.97392	-0.0327402	2.00666	I	I
GSM212217	-1.19665	-3.20297	2.00632	I	DN
MM16_57	-0.0792831	-2.08475	2.00547	I	DN
GSM95709	1.18665	-0.818759	2.00541	I	I
GSM4045466	2.73032	0.725186	2.00513	I	DP
GSM51300	-0.0168412	-2.02137	2.00452	I	DN
GSM4045172	2.57973	0.576175	2.00356	I	DP
GSM772368	0.324743	-1.67877	2.00351	I	I
GSM392926	1.6952	-0.307245	2.00245	I	I
GSM4045339	2.05196	0.0498777	2.00208	I	DP
GSM392926	1.61754	-0.383523	2.00106	I	I
P1424-03-E497-U133Plus-2.cel	-1.18972	-3.19019	2.00046	I	DN
1694_1_BM_CD138pos	1.69611	-0.303953	2.00006	I	I
GSM4048064	4.18659	2.18658	2	I	DP
RRMM2_C22	1.92245	-0.0771411	1.99959	I	I
GSM4045215	3.29505	1.29716	1.99789	I	DP
GSM771847	-0.884726	-2.88166	1.99693	I	DN
GSM4045702	3.40405	1.40739	1.99666	I	DP
GSM2205221	2.68109	0.685046	1.99604	I	DP
GSM2188796	3.29759	1.30164	1.99595	I	DP
GSM392790	4.03175	2.03931	1.99244	I	DP
GSM4045894	3.86288	1.87185	1.99103	I	DP
GSM51094	1.12601	-0.864091	1.9901	I	I
GSM2205087	3.02935	1.03938	1.98997	I	DP
GSM95753	-1.12865	-3.11637	1.98771	I	DN
GSM4045330	3.23331	1.24663	1.98669	I	DP
GSM4045198	2.51301	0.527347	1.98566	I	DP
GSM592472	2.5724	0.586807	1.9856	I	DP
GSM4045641	4.15283	2.16749	1.98534	I	DP
GSM771668	3.54762	1.5624	1.98522	I	DP
NDMM8_C83	1.62374	-0.358936	1.98268	I	I
NDMM8_C24	0.933249	-1.04936	1.9826	I	I
GSM1686640	0.839754	-1.14256	1.98231	I	I
GSM4045857	2.64733	0.665594	1.98173	I	DP
MM34_79	1.64949	-0.331966	1.98146	I	I
GSM4048126	4.52866	2.54805	1.98061	I	DP
GSM4045500	3.88495	1.90657	1.97838	I	DP
GPL96_GSM246615	2.129	0.151197	1.9778	I	DP
GSM592442	3.21389	1.2385	1.97539	I	DP
MM25_71	0.737329	-1.2368	1.97413	I	I
GSM4045668	3.91163	1.93769	1.97394	I	DP
GSM4045481	3.27997	1.30605	1.97392	I	DP
GSM771932	0.326209	-1.64636	1.97257	I	I
GSM4045692	4.09674	2.12638	1.97036	I	DP
GSM4045870	2.45543	0.485175	1.97026	I	DP
GSM4045517	3.16457	1.19567	1.9689	I	DP
GSM592555	-1.18165	-3.1498	1.96815	I	DN
GSM4048098	3.92408	1.95641	1.96768	I	DP
GSM772154	0.467504	-1.50008	1.96759	I	I
GSM592504	1.12016	-0.847315	1.96748	I	I
GPL97_GSM247047	1.27101	-0.694938	1.96595	I	I
GSM2204981	1.1966	-0.767885	1.96449	I	I
1805_1_BM_CD138pos	3.11648	1.152	1.96448	I	DP
GSM4045220	3.7545	1.79157	1.96293	I	DP
GSM51030	-0.0226241	-1.98514	1.96252	I	DN
GSM392986	-0.90216	-2.863	1.96084	I	DN
GSM2205029	1.64273	-0.316448	1.95918	I	I
GSM772410	0.249394	-1.70884	1.95823	I	I
GSM4045599	2.32379	0.366611	1.95718	I	DP
GSM4045572	3.22138	1.26433	1.95705	I	DP
GSM148937	2.71937	0.762397	1.95698	I	DP
GSM4045263	2.88408	0.927295	1.95679	I	DP
GSM4048128	4.46907	2.51269	1.95638	I	DP
GSM592706	1.06793	-0.888302	1.95623	I	I
GSM4045624	3.1761	1.22217	1.95393	I	DP
GSM592908	-0.0930951	-2.0466	1.9535	I	DN
GSM4045811	3.47634	1.52316	1.95318	I	DP
GSM4045248	2.74021	0.787738	1.95247	I	DP
GSM4045462	2.55341	0.601048	1.95237	I	DP
GSM4045240	2.71797	0.766066	1.95191	I	DP
GSM4045379	2.64603	0.695206	1.95082	I	DP
2039_2_BM_CD138pos	7.57138	5.62114	1.95025	I	DP
GSM4045273	3.57969	1.6305	1.94919	I	DP
GSM392769	1.73269	-0.216079	1.94877	I	I
GSM4045522	3.23125	1.28306	1.94819	I	DP
GSM771653	1.74295	-0.204614	1.94757	I	I
GSM2205081	1.72449	-0.222304	1.94679	I	I
GSM4045375	4.47599	2.5326	1.94339	I	DP
GSM772289	-0.225326	-2.16823	1.94291	I	DN
GSM592443	-0.0686155	-2.01078	1.94217	I	DN
P1707-03-F293-U133Plus-2.cel	1.55565	-0.386405	1.94206	I	I
GSM392986	-1.02878	-2.97037	1.94159	I	DN
GSM4045772	2.49108	0.549975	1.94111	I	DP
MM34EM_13	1.38536	-0.555693	1.94105	I	I
GSM4045509	2.51641	0.576095	1.94031	I	DP
GSM51147	-0.166928	-2.10667	1.93975	I	DN
GSM4045828	3.90631	1.96738	1.93893	I	DP
GSM1686650	0.422421	-1.51627	1.93869	I	I
1556_1_BM_CD138pos	-1.76407	-3.7017	1.93763	I	DN
GSM4045930	3.07362	1.13605	1.93757	I	DP
GSM719070	-0.793268	-2.72932	1.93605	I	DN
NDMM8_C59	2.73739	0.804668	1.93272	I	DP
GSM102611	0.997419	-0.934847	1.93227	I	I
MM25_8	-0.534458	-2.46608	1.93162	I	DN
GSM4045182	3.5589	1.62786	1.93104	I	DP
GSM4045186	3.18808	1.25742	1.93066	I	DP
GSM4045267	2.60645	0.675861	1.93059	I	DP
GSM4045187	2.03873	0.108596	1.93013	I	DP
GSM2205356	4.90921	2.97909	1.93012	I	DP
GSM4045520	3.18334	1.25394	1.9294	I	DP
1643_1_BM_CD138pos	-0.195548	-2.12485	1.92931	I	DN
GSM212283	0.155093	-1.77315	1.92824	I	I
GSM4045831	3.20282	1.27527	1.92755	I	DP
GSM494244	3.48917	1.56247	1.9267	I	DP
GSM392769	1.64391	-0.282488	1.9264	I	I
2778_1_BM_CD138pos	-1.22475	-3.1506	1.92585	I	DN
SMM4_C92	0.281195	-1.64386	1.92506	I	I
2180_1_BM_CD138pos	0.597247	-1.32644	1.92369	I	I
GSM2204984	-0.292213	-2.21577	1.92356	I	DN
GSM4045883	2.85237	0.928899	1.92347	I	DP
1854_1_BM_CD138pos	2.18611	0.264855	1.92126	I	DP
GSM4045464	2.73961	0.818467	1.92115	I	DP
GSM2188750	2.55336	0.632415	1.92095	I	DP
GSM2188749	2.81158	0.896256	1.91532	I	DP
GSM2205009	0.44729	-1.46781	1.9151	I	I
GSM4045127	3.33468	1.4203	1.91439	I	DP
GSM342010	1.10039	-0.811751	1.91214	I	I
GSM4045328	3.60755	1.69596	1.91159	I	DP
GSM4045679	3.37579	1.46423	1.91156	I	DP
MM30_41	-1.44918	-3.35965	1.91046	I	DN
MM38_39	-0.68044	-2.59006	1.90962	I	DN
GPL97_GSM246962	1.05548	-0.853192	1.90868	I	I
P1529-04-E852-U133Plus-2.cel	0.63223	-1.27564	1.90787	I	I
GSM4045516	3.57428	1.66644	1.90783	I	DP
GSM4045935	2.75328	0.845714	1.90757	I	DP
GSM1686679	0.893702	-1.01356	1.90726	I	I
GSM4045313	4.37659	2.46965	1.90694	I	DP
GSM2204991	1.06968	-0.835099	1.90478	I	I
GSM4045525	3.22279	1.31865	1.90415	I	DP
GSM4045915	1.40558	-0.49741	1.90299	I	I
GSM4045349	3.57264	1.6713	1.90134	I	DP
GSM342001	0.706091	-1.19394	1.90003	I	I
GSM4045849	3.42702	1.52703	1.89999	I	DP
GSM4048062	4.35453	2.45699	1.89754	I	DP
GSM1686622	1.31831	-0.578311	1.89662	I	I
GSM592759	-0.233972	-2.13055	1.89658	I	DN
GSM4045358	3.13594	1.23956	1.89638	I	DP
GPL4819_GSM162341	2.44833	0.552497	1.89584	I	DP
GPL4820_GSM162634	1.3006	-0.59457	1.89517	I	I
GPL4820_GSM162703	1.30027	-0.59457	1.89484	I	I
NDMM7_C56	0.449649	-1.44446	1.89411	I	I
GSM392879	3.61459	1.72199	1.8926	I	DP
GSM592638	0.932191	-0.959909	1.8921	I	I
GSM4045919	3.66237	1.77207	1.8903	I	DP
GSM4045394	2.74115	0.850851	1.8903	I	DP
GSM494196	1.89437	0.00474332	1.88963	I	DP
GSM4045282	3.14628	1.25711	1.88917	I	DP
GSM4045470	3.53415	1.64504	1.88911	I	DP
GSM771676	2.19951	0.312053	1.88746	I	DP
RRMM2_C57	1.37183	-0.515135	1.88697	I	I
GSM4045378	4.43866	2.55218	1.88648	I	DP
RRMM2_C02	0.294131	-1.59152	1.88565	I	I
GSM4045385	2.51089	0.626187	1.8847	I	DP
GSM4045233	2.54623	0.662472	1.88375	I	DP
GSM4045492	3.15997	1.27623	1.88375	I	DP
MM25_32	-0.916882	-2.79989	1.88301	I	DN
NDMM5_C43	0.73605	-1.14692	1.88297	I	I
P1581-01-E800-U133Plus-2.cel	0.809634	-1.07316	1.88279	I	I
GSM148976	0.629447	-1.25326	1.8827	I	I
GSM4048116	3.69571	1.81404	1.88168	I	DP
GSM772380	-0.428624	-2.31006	1.88144	I	DN
MM25_28	0.136596	-1.74376	1.88035	I	I
GSM392879	3.66007	1.78025	1.87981	I	DP
GSM95820	1.01701	-0.861832	1.87884	I	I
GSM4045633	3.13071	1.2526	1.87811	I	DP
2204_1_BM_CD138pos	1.97731	0.0999114	1.8774	I	DP
MM30_92	-1.48288	-3.35965	1.87677	I	DN
GSM4045447	2.10008	0.225348	1.87474	I	DP
GSM4045658	3.57032	1.69652	1.8738	I	DP
GSM51157	1.74873	-0.123174	1.87191	I	I
GSM212205	0.238988	-1.63071	1.86969	I	I
GSM212138	1.98357	0.115261	1.86831	I	DP
GSM4048145	3.51375	1.64606	1.8677	I	DP
GSM4045341	3.24695	1.3795	1.86745	I	DP
GSM2205142	1.4737	-0.391327	1.86502	I	I
S276.CEL	-0.821947	-2.68608	1.86414	I	DN
GSM4045570	2.60286	0.738879	1.86398	I	DP
GSM4045210	3.44039	1.57797	1.86243	I	DP
GSM772388	0.171997	-1.68962	1.86162	I	I
MM25_33	-0.449513	-2.31083	1.86132	I	DN
GSM95712	-1.33525	-3.19618	1.86093	I	DN
GSM4045858	3.97083	2.11104	1.8598	I	DP
2286_1_BM_CD138pos	-0.157241	-2.0157	1.85846	I	DN
GSM493998	2.74559	0.887235	1.85836	I	DP
GSM51189	-2.73944	-4.59769	1.85825	I	DN
GSM4045825	2.9051	1.04689	1.85821	I	DP
GSM4048121	4.07837	2.22422	1.85415	I	DP
GSM592802	-2.7733	-4.62702	1.85372	I	DN
GSM719089	1.41012	-0.442519	1.85264	I	I
GSM4045383	1.28678	-0.565249	1.85203	I	I
MM34_45	-1.34046	-3.18946	1.849	I	DN
S993.CEL	0.595027	-1.25333	1.84835	I	I
GSM4045856	4.41041	2.56293	1.84748	I	DP
GSM4045129	3.44393	1.59664	1.84729	I	DP
P1635-01-E988-U133Plus-2.cel	0.732955	-1.11292	1.84588	I	I
P1707-01-F223-U133Plus-2.cel	-0.376798	-2.22144	1.84464	I	DN
GSM147642	1.29944	-0.545029	1.84447	I	I
GSM4045590	4.12505	2.28131	1.84374	I	DP
GSM4045573	1.68384	-0.158685	1.84252	I	I
GSM771540	0.423342	-1.41865	1.84199	I	I
RRMM1_C63	1.23476	-0.606515	1.84128	I	I
GSM2205117	-0.0611969	-1.90241	1.84121	I	DN
GSM4045673	3.8454	2.00427	1.84113	I	DP
GSM2204872	-2.68868	-4.52954	1.84085	I	DN
GSM51018	0.807919	-1.03285	1.84077	I	I
GSM771506	1.794	-0.0467079	1.84071	I	I
2601_1_BM_CD138pos	0.263391	-1.57618	1.83958	I	I
GSM4045372	3.29759	1.45856	1.83904	I	DP
GPL96_GSM246527	3.82046	1.98953	1.83094	I	DP
GSM719063	-1.19229	-3.02273	1.83044	I	DN
GSM771488	0.769081	-1.0597	1.82878	I	I
GPL4819_GSM162359	3.02595	1.19725	1.82871	I	DP
GSM147091	1.31893	-0.509506	1.82843	I	I
GSM2205219	0.730208	-1.0968	1.827	I	I
GSM4045264	3.36683	1.54042	1.82641	I	DP
GSM4045519	1.90817	0.0831491	1.82502	I	DP
GSM772004	1.49949	-0.325483	1.82498	I	I
GSM95665	-0.860923	-2.68584	1.82492	I	DN
GSM592507	-1.3962	-3.22048	1.82428	I	DN
GSM4045337	3.74119	1.91741	1.82379	I	DP
GSM4045191	4.16493	2.34203	1.8229	I	DP
GSM4048139	4.76035	2.93779	1.82256	I	DP
GSM592780	0.939425	-0.88268	1.82211	I	I
GSM772251	0.440868	-1.38107	1.82194	I	I
2559_1_BM_CD138pos	-1.49924	-3.32098	1.82174	I	DN
1546_1_BM_CD138pos	4.11251	2.29176	1.82075	I	DP
MM28_33	-0.475932	-2.29632	1.82039	I	DN
GSM772455	1.50731	-0.312977	1.82029	I	I
1157_4_BM_CD138pos	1.22446	-0.595752	1.82022	I	I
GPL4820_GSM162600	1.22517	-0.59457	1.81974	I	I
GSM4045354	4.21823	2.39857	1.81966	I	DP
GSM771573	0.588507	-1.23078	1.81928	I	I
GPL4819_GSM162430	1.94623	0.127379	1.81885	I	DP
GSM2205103	0.373714	-1.44456	1.81827	I	I
GSM4045784	3.83725	2.01932	1.81792	I	DP
GSM2205068	0.363693	-1.45399	1.81768	I	I
GSM592457	-0.903361	-2.7199	1.81654	I	DN
GSM147580	0.941728	-0.874688	1.81642	I	I
GPL4820_GSM162705	1.22088	-0.59457	1.81545	I	I
E5138.CEL	0.596571	-1.21886	1.81543	I	I
GSM4045635	4.10597	2.29192	1.81405	I	DP
GSM771638	2.82119	1.00762	1.81357	I	DP
GSM2205205	4.91993	3.10763	1.8123	I	DP
GSM771485	1.6581	-0.153293	1.8114	I	I
GPL4820_GSM162739	1.21631	-0.59457	1.81088	I	I
GSM772406	-1.45142	-3.26053	1.80911	I	DN
GSM2205186	2.69776	0.889112	1.80865	I	DP
GSM4048055	4.0977	2.28926	1.80843	I	DP
GSM51121	0.116392	-1.69196	1.80835	I	I
GSM4045410	3.82563	2.01916	1.80648	I	DP
GSM4048041	2.94721	1.14096	1.80626	I	DP
GSM4045826	1.86761	0.0619315	1.80568	I	DP
S932.CEL	1.4692	-0.336025	1.80523	I	I
GSM592769	1.66192	-0.142274	1.8042	I	I
GSM592423	0.742895	-1.06088	1.80378	I	I
GSM212259	2.24658	0.445444	1.80114	I	DP
1718_1_BM_CD138pos	0.529501	-1.27055	1.80005	I	I
GSM4045816	3.3633	1.56346	1.79984	I	DP
SMM0_C95	1.75186	-0.0463245	1.79819	I	I
GSM4045180	2.09698	0.299369	1.79761	I	DP
GSM4048068	4.26635	2.46899	1.79737	I	DP
MM38_15	-1.19967	-2.99644	1.79676	I	DN
1323_1_BM_CD138pos	3.36892	1.57251	1.79641	I	DP
GSM719135	0.303195	-1.48963	1.79283	I	I
GSM102606	0.601346	-1.19146	1.7928	I	I
GSM4048069	3.69135	1.89922	1.79214	I	DP
GSM2204967	0.702565	-1.08936	1.79192	I	I
RRMM4_C10	-0.113556	-1.90456	1.79101	I	DN
GSM341932	0.652476	-1.13852	1.79099	I	I
NDMM7_C70	0.0826819	-1.70829	1.79097	I	I
GSM51150	-1.71111	-3.49828	1.78718	I	DN
MM25_29	-1.57262	-3.35965	1.78702	I	DN
GSM4045700	1.67661	-0.110284	1.78689	I	I
GSM772270	1.36995	-0.416216	1.78617	I	I
GSM95788	0.933841	-0.851731	1.78557	I	I
GPL4819_GSM162469	2.4713	0.686571	1.78473	I	DP
GSM212197	-1.00752	-2.78843	1.78091	I	DN
GSM772220	-0.197106	-1.97414	1.77703	I	DN
GSM592762	-1.74952	-3.52603	1.7765	I	DN
2236_1_BM_CD138pos	1.62259	-0.153767	1.77636	I	I
GSM494084	-0.548914	-2.32463	1.77571	I	DN
GSM4045780	3.47024	1.69483	1.77541	I	DP
GPL96_GSM246663	3.34503	1.56966	1.77536	I	DP
GSM592733	0.0534021	-1.71905	1.77245	I	I
GPL96_GSM246534	0.80473	-0.966308	1.77104	I	I
MM38_93	-0.746713	-2.5176	1.77089	I	DN
GSM4045605	3.2584	1.48787	1.77053	I	DP
GSM771541	1.30411	-0.466087	1.7702	I	I
GSM772309	1.81797	0.0482309	1.76974	I	DP
GSM147635	-0.121116	-1.8908	1.76968	I	DN
GSM719062	-0.258445	-2.02781	1.76936	I	DN
GSM4045399	2.59205	0.822847	1.7692	I	DP
GSM4045384	3.39197	1.62302	1.76895	I	DP
2677_1_BM_CD138pos	-2.77849	-4.54373	1.76524	I	DN
GSM4045887	3.37343	1.60963	1.7638	I	DP
GSM4045390	4.32499	2.56151	1.76348	I	DP
GSM2204953	1.65844	-0.103811	1.76225	I	I
GSM771845	-0.306105	-2.06649	1.76038	I	DN
GSM4045758	2.15483	0.39479	1.76004	I	DP
GSM2205116	2.21102	0.452522	1.7585	I	DP
1971_1_BM_CD138pos	2.317	0.559395	1.7576	I	DP
GSM771806	-0.0795103	-1.8367	1.75719	I	DN
GPL97_GSM246860	3.37041	1.61333	1.75709	I	DP
GSM4048037	3.64382	1.88683	1.75699	I	DP
GSM4045651	0.51205	-1.24388	1.75593	I	I
GSM771554	4.62691	2.87167	1.75524	I	DP
GSM4045753	1.9089	0.153663	1.75524	I	DP
GSM4048056	4.79913	3.04536	1.75377	I	DP
GSM4045397	2.69375	0.943049	1.7507	I	DP
GSM342053	1.69739	-0.0525904	1.74998	I	I
GSM4045859	3.9998	2.25057	1.74922	I	DP
S234.CEL	1.4448	-0.303898	1.7487	I	I
GSM4045721	3.48081	1.73276	1.74805	I	DP
GSM4045324	2.10779	0.360627	1.74716	I	DP
GSM147084	-0.108236	-1.8553	1.74707	I	DN
GPL4820_GSM162719	1.15182	-0.59457	1.74639	I	I
GSM772321	0.234248	-1.51213	1.74638	I	I
GSM95821	3.17865	1.43291	1.74575	I	DP
GSM392829	4.50967	2.76397	1.7457	I	DP
GPL4819_GSM162414	-0.44125	-2.1866	1.74535	I	DN
GPL4820_GSM162667	1.14976	-0.59457	1.74433	I	I
GPL97_GSM246925	2.41162	0.6679	1.74372	I	DP
GSM592615	0.522133	-1.22012	1.74225	I	I
GSM4045495	4.48557	2.74339	1.74218	I	DP
P1763-01-F309-U133Plus-2.cel	2.15945	0.417296	1.74215	I	DP
GSM772156	0.428637	-1.3122	1.74084	I	I
GSM494212	1.167	-0.573602	1.7406	I	I
GPL4819_GSM162424	0.842898	-0.896965	1.73986	I	I
GPL4820_GSM162645	1.14463	-0.59457	1.7392	I	I
GPL4820_GSM162744	1.14371	-0.59457	1.73828	I	I
SMM0_C88	1.09985	-0.637517	1.73737	I	I
GSM4045120	3.66997	1.93312	1.73685	I	DP
GSM771769	-0.635541	-2.37181	1.73627	I	DN
GSM771947	0.353985	-1.38196	1.73594	I	I
GSM212088	-0.790517	-2.52638	1.73586	I	DN
GSM4045664	3.08927	1.35399	1.73528	I	DP
P1586-01-E742-U133Plus-2.cel	-1.48488	-3.21988	1.735	I	DN
GSM4048075	2.12126	0.386703	1.73456	I	DP
GSM4048134	3.37741	1.64291	1.7345	I	DP
GSM147563	-0.79949	-2.53352	1.73403	I	DN
GSM4045698	2.64234	0.90832	1.73402	I	DP
GSM4048133	4.44848	2.71553	1.73295	I	DP
GPL4820_GSM162704	1.1369	-0.59457	1.73147	I	I
GSM392829	4.56376	2.83297	1.7308	I	DP
S554.CEL	0.885706	-0.84424	1.72995	I	I
GSM772392	0.607847	-1.12074	1.72858	I	I
GSM4045627	3.30206	1.57393	1.72813	I	DP
GPL4819_GSM162298	1.48037	-0.247445	1.72782	I	I
GSM592591	0.851057	-0.875652	1.72671	I	I
GSM4045936	3.11327	1.38872	1.72455	I	DP
GSM212124	-0.477637	-2.20201	1.72437	I	DN
GSM771549	0.877513	-0.846135	1.72365	I	I
GSM51065	0.918209	-0.804985	1.72319	I	I
GSM4045283	3.49764	1.77454	1.7231	I	DP
GPL4820_GSM162687	1.12814	-0.59457	1.72271	I	I
GSM4045717	2.85587	1.1344	1.72147	I	DP
GSM4045708	4.65789	2.93642	1.72146	I	DP
GSM4045177	4.2763	2.55553	1.72077	I	DP
GSM4045482	4.05924	2.33974	1.7195	I	DP
GSM719058	0.21401	-1.50436	1.71837	I	I
GSM4045595	2.58538	0.868725	1.71665	I	DP
GSM772008	1.43306	-0.283552	1.71661	I	I
GSM4048102	3.88447	2.16995	1.71452	I	DP
GSM2205318	0.681423	-1.03277	1.71419	I	I
2228_1_BM_CD138pos	-1.81513	-3.52874	1.71361	I	DN
GSM4045688	1.15793	-0.555577	1.71351	I	I
MM34_57	1.50966	-0.202962	1.71262	I	I
GSM771536	0.289592	-1.42186	1.71145	I	I
GPL97_GSM247023	4.53688	2.82723	1.70965	I	DP
GSM4045927	2.84361	1.13416	1.70945	I	DP
GPL4820_GSM162795	1.11397	-0.59457	1.70854	I	I
GPL4819_GSM162381	0.494601	-1.21356	1.70816	I	I
2079_1_BM_CD138pos	-2.78946	-4.49726	1.7078	I	DN
GSM4045626	0.032811	-1.67491	1.70772	I	I
GSM51250	0.595017	-1.11112	1.70614	I	I
GSM4045448	3.9971	2.29185	1.70525	I	DP
GSM494037	0.316585	-1.38834	1.70492	I	I
SMM4_C30	0.443227	-1.26032	1.70354	I	I
GSM494187	0.391752	-1.31142	1.70317	I	I
GSM592490	-2.42058	-4.12266	1.70208	I	DN
1972_1_BM_CD138pos	0.588048	-1.11355	1.7016	I	I
GSM4045853	3.51533	1.8144	1.70093	I	DP
GSM4045676	4.47348	2.77323	1.70025	I	DP
MM36EM_21	0.175649	-1.52397	1.69962	I	I
GSM771929	0.130529	-1.56901	1.69954	I	I
GPL97_GSM246954	2.39522	0.697884	1.69733	I	DP
GPL97_GSM246850	1.17606	-0.520821	1.69688	I	I
S1087.CEL	0.761708	-0.934402	1.69611	I	I
GSM392910	4.99459	3.29938	1.69521	I	DP
GPL96_GSM246601	2.93411	1.23988	1.69423	I	DP
GPL4820_GSM162750	1.09876	-0.59457	1.69333	I	I
GSM341974	1.48381	-0.209018	1.69283	I	I
2459_1_BM_CD138pos	-0.899505	-2.59189	1.69239	I	DN
GSM772378	0.243617	-1.4485	1.69212	I	I
GSM212282	2.03389	0.34291	1.69099	I	DP
2113_1_BM_CD138pos	0.420988	-1.26968	1.69067	I	I
GSM392848	3.23847	1.54878	1.68969	I	DP
GPL4820_GSM162748	1.09373	-0.59457	1.6883	I	I
GSM4045632	3.31722	1.6295	1.68773	I	DP
GSM4045925	3.66809	1.98115	1.68694	I	DP
GSM4048137	4.24292	2.5564	1.68652	I	DP
SMM0_C67	1.02532	-0.659967	1.68528	I	I
P1314-00-D963-U133Plus-2.cel	0.302582	-1.38247	1.68505	I	I
GSM4045319	3.40836	1.72339	1.68497	I	DP
P1365-01-E165-U133Plus-2.cel	2.21297	0.528273	1.6847	I	DP
GSM4045822	2.87687	1.19244	1.68443	I	DP
GSM212083	0.071442	-1.61144	1.68289	I	I
GSM592677	0.854833	-0.828021	1.68285	I	I
GSM493971	2.3972	0.714812	1.68238	I	DP
GSM772367	0.201587	-1.48048	1.68207	I	I
GSM147012	-0.734732	-2.41666	1.68193	I	DN
GSM4045225	2.92525	1.24373	1.68152	I	DP
GSM51302	-0.0197342	-1.70083	1.68109	I	DN
GSM95697	-2.40169	-4.08242	1.68073	I	DN
E4057.CEL	-2.04063	-3.72119	1.68056	I	DN
S218.CEL	0.763131	-0.914673	1.6778	I	I
SMM0_C29	1.74711	0.0695219	1.67759	I	DP
GSM771693	0.254964	-1.42212	1.67708	I	I
GSM392796	-2.07861	-3.75469	1.67607	I	DN
GPL4820_GSM162684	1.07996	-0.59457	1.67453	I	I
GSM392910	5.01008	3.3367	1.67338	I	DP
GSM2188782	-0.922225	-2.59539	1.67317	I	DN
GSM592830	3.0843	1.41154	1.67276	I	DP
GSM494276	0.57386	-1.09721	1.67107	I	I
GSM4045785	1.98551	0.316416	1.66909	I	DP
MM34EM_73	-0.0810538	-1.74956	1.6685	I	DN
GSM592864	0.530966	-1.1373	1.66826	I	I
GSM51042	-0.193269	-1.86126	1.66799	I	DN
GSM772453	1.40525	-0.262257	1.66751	I	I
1331_1_BM_CD138pos	-1.0036	-2.67024	1.66664	I	DN
GSM341946	-0.954481	-2.62069	1.66621	I	DN
MM28_07	-0.955183	-2.62107	1.66589	I	DN
GSM4045540	3.91206	2.24633	1.66573	I	DP
2761_1_BM_CD138pos	0.542675	-1.1228	1.66547	I	I
1188_1_BM_CD138pos	1.20471	-0.460687	1.66539	I	I
GSM2204908	-3.1438	-4.80849	1.6647	I	DN
GSM771799	0.230608	-1.43359	1.66419	I	I
GSM50987	2.5387	0.874533	1.66416	I	DP
E4122.CEL	-0.359626	-2.02369	1.66406	I	DN
GSM4045260	2.55966	0.896147	1.66352	I	DP
NDMM7_C12	0.285563	-1.37767	1.66323	I	I
GSM392848	3.14894	1.48663	1.66232	I	DP
GSM4045713	3.74739	2.08507	1.66231	I	DP
S274.CEL	-2.51611	-4.178	1.6619	I	DN
S351.CEL	0.31875	-1.34163	1.66038	I	I
GSM4048072	3.71007	2.05068	1.65939	I	DP
GSM4045817	2.85195	1.19295	1.659	I	DP
GSM147638	-2.45935	-4.11826	1.65891	I	DN
GSM147619	0.678455	-0.979035	1.65749	I	I
SMM2_C89	-0.622439	-2.27887	1.65644	I	DN
GSM719053	-0.400001	-2.05589	1.65589	I	DN
GSM4045680	2.94513	1.28955	1.65558	I	DP
GSM4045289	2.41947	0.764275	1.6552	I	DP
GSM771877	-0.0415316	-1.69637	1.65483	I	DN
MM28_72	-1.11406	-2.76822	1.65416	I	DN
2464_1_BM_CD138pos	-2.22393	-3.87792	1.65399	I	DN
GSM4045569	3.68809	2.03455	1.65354	I	DP
2691_1_BM_CD138pos	3.59418	1.94248	1.6517	I	DP
GSM592910	-0.0811171	-1.7327	1.65159	I	DN
GSM212226	1.54287	-0.10694	1.64981	I	I
GPL4819_GSM162391	6.22341	4.57547	1.64794	I	DP
GPL4819_GSM162357	-0.020738	-1.66854	1.6478	I	DN
GSM51021	1.35978	-0.286312	1.64609	I	I
GSM4045898	2.05823	0.412907	1.64532	I	DP
GPL4819_GSM162445	1.46752	-0.177717	1.64524	I	I
GSM4045960	4.47771	2.83305	1.64465	I	DP
GSM771777	-1.82336	-3.46697	1.64361	I	DN
2641_1_BM_CD138pos	-2.98717	-4.63036	1.6432	I	DN
[truncated: 7,575 more rows]
